# Supplementary material for: Profiling the alterations of serum proteome in dairy cows with retained placenta using high-throughput tandem mass tags quantitative approach
Source: Vet Q. 2023 Jan 13;43(1):1–13. doi: 10.1080/01652176.2023.2164908 (PMC9848263; doi:10.1080/01652176.2023.2164908)
Supplement: Supplemental Material [file TVEQ_A_2164908_SM8475.xlsx]

## Sheet: Table S1
Table S1. List of all identified and quantified proteins in serum samples – the search output from Proteome Discoverer																	PP = group with physiological puerperium (n=6)					RP = group with retained placenta (n=9)
																	PP1	RP1	RP2	RP3	PP2	PP3	RP4	RP5	PP4	RP6	PP5	RP7	PP6	RP8	RP9
Checked	Protein FDR Confidence: Combined	Master	Accession	Description	Exp. q-value: Combined	Sum PEP Score	Coverage [%]	# Peptides	# PSMs	# Unique Peptides	# AAs	MW [kDa]	calc. pI	Score Sequest HT: Sequest HT	# Peptides (by Search Engine): Sequest HT	# Razor Peptides	Abundance Ratio: (F1, 127) / (F1, 126)	Abundance Ratio: (F2, 127) / (F2, 126)	Abundance Ratio: (F3, 127) / (F3, 126)	Abundance Ratio: (F1, 128) / (F1, 126)	Abundance Ratio: (F2, 128) / (F2, 126)	Abundance Ratio: (F3, 128) / (F3, 126)	Abundance Ratio: (F1, 129) / (F1, 126)	Abundance Ratio: (F2, 129) / (F2, 126)	Abundance Ratio: (F3, 129) / (F3, 126)	Abundance Ratio: (F1, 130) / (F1, 126)	Abundance Ratio: (F2, 130) / (F2, 126)	Abundance Ratio: (F3, 130) / (F3, 126)	Abundance Ratio: (F1, 131) / (F1, 126)	Abundance Ratio: (F2, 131) / (F2, 126)	Abundance Ratio: (F3, 131) / (F3, 126)	Abundances (Grouped): F1, 126	Abundances (Grouped): F2, 126	Abundances (Grouped): F3, 126	Abundances (Grouped): F1, 127	Abundances (Grouped): F2, 127	Abundances (Grouped): F3, 127	Abundances (Grouped): F1, 128	Abundances (Grouped): F2, 128	Abundances (Grouped): F3, 128	Abundances (Grouped): F1, 129	Abundances (Grouped): F2, 129	Abundances (Grouped): F3, 129	Abundances (Grouped): F1, 130	Abundances (Grouped): F2, 130	Abundances (Grouped): F3, 130	Abundances (Grouped): F1, 131	Abundances (Grouped): F2, 131	Abundances (Grouped): F3, 131
FALSE	High	Master Protein Candidate	A0A0F6QNP7	C3-beta-c OS=Bos taurus OX=9913 GN=C3 PE=2 SV=1	0	277.695	26	39	265	39	1661	187.1	6.89	976.66	39	0	1.095	0.924	0.932	0.944	1.017	1.021	1.024	0.934	0.992	0.995	1.024	0.981	1.034	1.026	1.058	100	100	100	109.5	92.4	93.2	94.4	101.7	102.1	102.4	93.4	99.2	99.5	102.4	98.1	103.4	102.6	105.8
FALSE	High	Master Protein	A0A4W2CZN6	C3-beta-c OS=Bos indicus x Bos taurus OX=30522 GN=C3 PE=4 SV=1	0	277.695	26	39	265	39	1695	190.8	7.01	976.66	39	0	1.095	0.924	0.932	0.944	1.017	1.021	1.024	0.934	0.992	0.995	1.024	0.981	1.034	1.026	1.058	100	100	100	109.5	92.4	93.2	94.4	101.7	102.1	102.4	93.4	99.2	99.5	102.4	98.1	103.4	102.6	105.8
FALSE	High	Master Protein Candidate	Q2UVX4	Complement C3 OS=Bos taurus OX=9913 GN=C3 PE=1 SV=2	0	277.695	26	39	265	39	1661	187.1	6.84	976.66	39	0	1.095	0.924	0.932	0.944	1.017	1.021	1.024	0.934	0.992	0.995	1.024	0.981	1.034	1.026	1.058	100	100	100	109.5	92.4	93.2	94.4	101.7	102.1	102.4	93.4	99.2	99.5	102.4	98.1	103.4	102.6	105.8
FALSE	High	None	A0A4W2D411	C3-beta-c OS=Bos indicus x Bos taurus OX=30522 GN=C3 PE=4 SV=1	0	264.026	25	38	260	38	1680	188.6	8.1	957.8	38	0	1.098	0.925	0.932	0.942	1.015	1.019	1.022	0.935	0.991	0.993	1.026	0.981	1.034	1.027	1.059	100	100	100	109.8	92.5	93.2	94.2	101.5	101.9	102.2	93.5	99.1	99.3	102.6	98.1	103.4	102.7	105.9
FALSE	High	None	A0A4W2D441	C3-beta-c OS=Bos indicus x Bos taurus OX=30522 GN=C3 PE=4 SV=1	0	264.026	26	38	260	38	1646	184.9	7.97	957.8	38	0	1.098	0.925	0.932	0.942	1.015	1.019	1.022	0.935	0.991	0.993	1.026	0.981	1.034	1.027	1.059	100	100	100	109.8	92.5	93.2	94.2	101.5	101.9	102.2	93.5	99.1	99.3	102.6	98.1	103.4	102.7	105.9
FALSE	High	None	A0A3Q1MGT0	C3-beta-c OS=Bos taurus OX=9913 GN=C3 PE=1 SV=1	0	236.215	26	37	240	37	1610	181.5	6.74	855.84	37	0	1.096	0.923	0.933	0.934	1.013	1.02	1.022	0.933	0.992	0.992	1.021	0.981	1.031	1.025	1.055	100	100	100	109.6	92.3	93.3	93.4	101.3	102	102.2	93.3	99.2	99.2	102.1	98.1	103.1	102.5	105.5
FALSE	High	None	A0A4W2HFJ5	C3-beta-c OS=Bos indicus x Bos taurus OX=30522 GN=C3 PE=4 SV=1	0	255.739	25	37	241	37	1661	187.2	6.84	875.68	37	0	1.094	0.923	0.938	0.952	1.018	1.026	1.025	0.939	0.99	0.997	1.035	0.98	1.031	1.012	1.052	100	100	100	109.4	92.3	93.8	95.2	101.8	102.6	102.5	93.9	99	99.7	103.5	98	103.1	101.2	105.2
FALSE	High	None	A0A3Q1M2B2	C3-beta-c OS=Bos taurus OX=9913 GN=C3 PE=1 SV=1	0	236.215	25	37	240	37	1630	183.6	6.79	855.84	37	0	1.096	0.923	0.933	0.934	1.013	1.02	1.022	0.933	0.992	0.992	1.021	0.981	1.031	1.025	1.055	100	100	100	109.6	92.3	93.3	93.4	101.3	102	102.2	93.3	99.2	99.2	102.1	98.1	103.1	102.5	105.5
FALSE	High	None	A0A4W2EPI5	C3-beta-c OS=Bos indicus x Bos taurus OX=30522 GN=C3 PE=4 SV=1	0	262.05	26	37	254	37	1617	181.4	7.93	941.41	37	0	1.117	0.927	0.941	0.938	1.016	1.026	1.022	0.934	0.999	0.989	1.032	0.979	1.035	1.012	1.047	100	100	100	111.7	92.7	94.1	93.8	101.6	102.6	102.2	93.4	99.9	98.9	103.2	97.9	103.5	101.2	104.7
FALSE	High	None	A0A4W2D408	C3-beta-c OS=Bos indicus x Bos taurus OX=30522 GN=C3 PE=4 SV=1	0	222.545	25	36	235	36	1595	179.2	7.85	836.98	36	0	1.099	0.923	0.933	0.932	1.012	1.018	1.019	0.933	0.992	0.989	1.022	0.98	1.031	1.026	1.055	100	100	100	109.9	92.3	93.3	93.2	101.2	101.8	101.9	93.3	99.2	98.9	102.2	98	103.1	102.6	105.5
FALSE	High	None	A0A3Q1MHV6	C3-beta-c OS=Bos taurus OX=9913 GN=C3 PE=1 SV=1	0	234.239	25	36	234	36	1601	180.2	6.74	839.45	36	0	1.116	0.925	0.941	0.929	1.014	1.027	1.023	0.932	1	0.987	1.028	0.979	1.031	1.009	1.043	100	100	100	111.6	92.5	94.1	92.9	101.4	102.7	102.3	93.2	100	98.7	102.8	97.9	103.1	100.9	104.3
FALSE	High	None	A0A4W2D3Y9	C3-beta-c OS=Bos indicus x Bos taurus OX=30522 GN=C3 PE=4 SV=1	0	233.697	25	36	239	36	1636	183.9	7.01	854.06	36	0	1.096	0.921	0.933	0.934	1.012	1.02	1.022	0.929	0.992	0.992	1.017	0.981	1.031	1.025	1.055	100	100	100	109.6	92.1	93.3	93.4	101.2	102	102.2	92.9	99.2	99.2	101.7	98.1	103.1	102.5	105.5
FALSE	High	None	A0A4W2D406	C3-beta-c OS=Bos indicus x Bos taurus OX=30522 GN=C3 PE=4 SV=1	0	222.545	24	36	235	36	1649	185.1	8.06	836.98	36	0	1.099	0.923	0.933	0.932	1.012	1.018	1.019	0.933	0.992	0.989	1.022	0.98	1.031	1.026	1.055	100	100	100	109.9	92.3	93.3	93.2	101.2	101.8	101.9	93.3	99.2	98.9	102.2	98	103.1	102.6	105.5
FALSE	High	None	A0A4W2EPV7	C3-beta-c OS=Bos indicus x Bos taurus OX=30522 GN=C3 PE=4 SV=1	0	213.14	23	34	226	34	1582	177.7	8.05	806.03	34	0	1.095	0.918	0.932	0.921	1.01	1.018	1.016	0.927	0.992	0.992	1.02	0.982	1.026	1.02	1.057	100	100	100	109.5	91.8	93.2	92.1	101	101.8	101.6	92.7	99.2	99.2	102	98.2	102.6	102	105.7
FALSE	High	None	A0A4W2CZQ8	C3-beta-c OS=Bos indicus x Bos taurus OX=30522 GN=C3 PE=4 SV=1	0	189.034	23	31	197	31	1508	169.2	7.66	693.43	31	0	1.097	0.923	0.939	0.93	1.016	1.024	1.019	0.931	0.99	0.995	1.015	0.981	1.019	1.01	1.05	100	100	100	109.7	92.3	93.9	93	101.6	102.4	101.9	93.1	99	99.5	101.5	98.1	101.9	101	105
FALSE	High	Master Protein Candidate	A0A4W2E7Q1	Fibronectin OS=Bos indicus x Bos taurus OX=30522 GN=FN1 PE=4 SV=1	0	90.999	12	24	60	24	2601	285.1	5.9	168.15	24	0	1.049	1.139	1.108	0.974	1.052	1.036	0.872	0.917	1.014	0.791	1.013	0.796	1.311	0.878	0.972	100	100	100	104.9	113.9	110.8	97.4	105.2	103.6	87.2	91.7	101.4	79.1	101.3	79.6	131.1	87.8	97.2
FALSE	High	Master Protein Candidate	A0A4W2EEN7	Fibronectin OS=Bos indicus x Bos taurus OX=30522 GN=FN1 PE=4 SV=1	0	90.999	13	24	60	24	2510	275.4	6.15	168.15	24	0	1.049	1.139	1.108	0.974	1.052	1.036	0.872	0.917	1.014	0.791	1.013	0.796	1.311	0.878	0.972	100	100	100	104.9	113.9	110.8	97.4	105.2	103.6	87.2	91.7	101.4	79.1	101.3	79.6	131.1	87.8	97.2
FALSE	High	Master Protein Candidate	B8Y9T0	Fibronectin OS=Bos taurus OX=9913 PE=2 SV=1	0	90.999	14	24	60	24	2268	249	5.63	168.15	24	0	1.049	1.139	1.108	0.974	1.052	1.036	0.872	0.917	1.014	0.791	1.013	0.796	1.311	0.878	0.972	100	100	100	104.9	113.9	110.8	97.4	105.2	103.6	87.2	91.7	101.4	79.1	101.3	79.6	131.1	87.8	97.2
FALSE	High	Master Protein Candidate	P07589	Fibronectin OS=Bos taurus OX=9913 GN=FN1 PE=1 SV=4	0	90.999	13	24	60	24	2478	272	5.5	168.15	24	0	1.049	1.139	1.108	0.974	1.052	1.036	0.872	0.917	1.014	0.791	1.013	0.796	1.311	0.878	0.972	100	100	100	104.9	113.9	110.8	97.4	105.2	103.6	87.2	91.7	101.4	79.1	101.3	79.6	131.1	87.8	97.2
FALSE	High	Master Protein Candidate	A0A4W2EGC7	Fibronectin OS=Bos indicus x Bos taurus OX=30522 GN=FN1 PE=4 SV=1	0	90.999	13	24	60	24	2511	275.2	6.14	168.15	24	0	1.049	1.139	1.108	0.974	1.052	1.036	0.872	0.917	1.014	0.791	1.013	0.796	1.311	0.878	0.972	100	100	100	104.9	113.9	110.8	97.4	105.2	103.6	87.2	91.7	101.4	79.1	101.3	79.6	131.1	87.8	97.2
FALSE	High	Master Protein Candidate	A0A4W2GVF6	Fibronectin OS=Bos indicus x Bos taurus OX=30522 GN=FN1 PE=4 SV=1	0	90.999	13	24	60	24	2398	263.5	5.62	168.15	24	0	1.049	1.139	1.108	0.974	1.052	1.036	0.872	0.917	1.014	0.791	1.013	0.796	1.311	0.878	0.972	100	100	100	104.9	113.9	110.8	97.4	105.2	103.6	87.2	91.7	101.4	79.1	101.3	79.6	131.1	87.8	97.2
FALSE	High	Master Protein Candidate	B8Y9S9	Fibronectin OS=Bos taurus OX=9913 PE=2 SV=1	0	90.999	13	24	60	24	2387	262.3	5.74	168.15	24	0	1.049	1.139	1.108	0.974	1.052	1.036	0.872	0.917	1.014	0.791	1.013	0.796	1.311	0.878	0.972	100	100	100	104.9	113.9	110.8	97.4	105.2	103.6	87.2	91.7	101.4	79.1	101.3	79.6	131.1	87.8	97.2
FALSE	High	Master Protein	A0A4W2IDL0	Fibronectin OS=Bos indicus x Bos taurus OX=30522 GN=FN1 PE=4 SV=1	0	90.999	12	24	60	24	2601	285.1	5.92	168.15	24	0	1.049	1.139	1.108	0.974	1.052	1.036	0.872	0.917	1.014	0.791	1.013	0.796	1.311	0.878	0.972	100	100	100	104.9	113.9	110.8	97.4	105.2	103.6	87.2	91.7	101.4	79.1	101.3	79.6	131.1	87.8	97.2
FALSE	High	Master Protein Candidate	A0A4W2IFP6	Fibronectin OS=Bos indicus x Bos taurus OX=30522 GN=FN1 PE=4 SV=1	0	90.999	13	24	60	24	2510	275.4	6.19	168.15	24	0	1.049	1.139	1.108	0.974	1.052	1.036	0.872	0.917	1.014	0.791	1.013	0.796	1.311	0.878	0.972	100	100	100	104.9	113.9	110.8	97.4	105.2	103.6	87.2	91.7	101.4	79.1	101.3	79.6	131.1	87.8	97.2
FALSE	High	Master Protein Candidate	A0A4W2GTC7	Fibronectin OS=Bos indicus x Bos taurus OX=30522 GN=FN1 PE=4 SV=1	0	90.999	13	24	60	24	2511	275.3	6.18	168.15	24	0	1.049	1.139	1.108	0.974	1.052	1.036	0.872	0.917	1.014	0.791	1.013	0.796	1.311	0.878	0.972	100	100	100	104.9	113.9	110.8	97.4	105.2	103.6	87.2	91.7	101.4	79.1	101.3	79.6	131.1	87.8	97.2
FALSE	High	Master Protein Candidate	A0A4W2E7R6	Fibronectin OS=Bos indicus x Bos taurus OX=30522 GN=FN1 PE=4 SV=1	0	90.999	13	24	60	24	2398	263.5	5.59	168.15	24	0	1.049	1.139	1.108	0.974	1.052	1.036	0.872	0.917	1.014	0.791	1.013	0.796	1.311	0.878	0.972	100	100	100	104.9	113.9	110.8	97.4	105.2	103.6	87.2	91.7	101.4	79.1	101.3	79.6	131.1	87.8	97.2
FALSE	High	None	A0A3Q1NHX9	Fibronectin OS=Bos taurus OX=9913 GN=FN1 PE=4 SV=1	0	87.873	14	23	57	23	2268	249.1	5.48	160.71	23	0	1.005	1.17	1.127	0.997	1.095	1	0.883	0.948	1.051	0.799	1.015	0.816	1.337	0.913	0.995	100	100	100	100.5	117	112.7	99.7	109.5	100	88.3	94.8	105.1	79.9	101.5	81.6	133.7	91.3	99.5
FALSE	High	None	A0A4W2EEQ1	Fibronectin OS=Bos indicus x Bos taurus OX=30522 GN=FN1 PE=4 SV=1	0	81.818	13	22	55	22	2254	247.1	6.28	152.52	22	0	1.046	1.149	1.109	0.97	1.023	1.023	0.856	0.91	0.997	0.79	1.026	0.795	1.315	0.88	0.972	100	100	100	104.6	114.9	110.9	97	102.3	102.3	85.6	91	99.7	79	102.6	79.5	131.5	88	97.2
FALSE	High	None	A0A4W2IIV1	Fibronectin OS=Bos indicus x Bos taurus OX=30522 GN=FN1 PE=4 SV=1	0	81.818	13	22	55	22	2254	247.1	6.32	152.52	22	0	1.046	1.149	1.109	0.97	1.023	1.023	0.856	0.91	0.997	0.79	1.026	0.795	1.315	0.88	0.972	100	100	100	104.6	114.9	110.9	97	102.3	102.3	85.6	91	99.7	79	102.6	79.5	131.5	88	97.2
FALSE	High	None	A0A3Q1M4K6	Fibronectin OS=Bos taurus OX=9913 GN=FN1 PE=4 SV=1	0	81.818	13	22	55	22	2163	237.4	6.62	152.52	22	0	1.046	1.149	1.109	0.97	1.023	1.023	0.856	0.91	0.997	0.79	1.026	0.795	1.315	0.88	0.972	100	100	100	104.6	114.9	110.9	97	102.3	102.3	85.6	91	99.7	79	102.6	79.5	131.5	88	97.2
FALSE	High	Master Protein	A0A4W2D3E5	Uncharacterized protein OS=Bos indicus x Bos taurus OX=30522 GN=C5 PE=4 SV=1	0	113.672	20	21	61	21	1677	188.7	6.61	228.03	21	0	0.884	1.106	1.124	1.101	0.939	0.906	1.11	1.025	0.945	0.972	0.983	0.998	1.051	1.058	1.013	100	100	100	88.4	110.6	112.4	110.1	93.9	90.6	111	102.5	94.5	97.2	98.3	99.8	105.1	105.8	101.3
FALSE	High	None	A0A0F6QMJ3	Complement component 5 OS=Bos taurus OX=9913 GN=C5 PE=2 SV=1	0	105.172	19	20	57	20	1677	188.7	6.61	213.86	20	0	0.882	1.111	1.123	1.098	0.936	0.904	1.102	1.027	0.938	0.972	0.982	0.988	1.054	1.059	1.008	100	100	100	88.2	111.1	112.3	109.8	93.6	90.4	110.2	102.7	93.8	97.2	98.2	98.8	105.4	105.9	100.8
Checked	Protein FDR Confidence: Combined	Master	Accession	Description	Exp. q-value: Combined	Sum PEP Score	Coverage [%]	# Peptides	# PSMs	# Unique Peptides	# AAs	MW [kDa]	calc. pI	Score Sequest HT: Sequest HT	# Peptides (by Search Engine): Sequest HT	# Razor Peptides	Abundance Ratio: (F1, 127) / (F1, 126)	Abundance Ratio: (F2, 127) / (F2, 126)	Abundance Ratio: (F3, 127) / (F3, 126)	Abundance Ratio: (F1, 128) / (F1, 126)	Abundance Ratio: (F2, 128) / (F2, 126)	Abundance Ratio: (F3, 128) / (F3, 126)	Abundance Ratio: (F1, 129) / (F1, 126)	Abundance Ratio: (F2, 129) / (F2, 126)	Abundance Ratio: (F3, 129) / (F3, 126)	Abundance Ratio: (F1, 130) / (F1, 126)	Abundance Ratio: (F2, 130) / (F2, 126)	Abundance Ratio: (F3, 130) / (F3, 126)	Abundance Ratio: (F1, 131) / (F1, 126)	Abundance Ratio: (F2, 131) / (F2, 126)	Abundance Ratio: (F3, 131) / (F3, 126)	Abundances (Grouped): F1, 126	Abundances (Grouped): F2, 126	Abundances (Grouped): F3, 126	Abundances (Grouped): F1, 127	Abundances (Grouped): F2, 127	Abundances (Grouped): F3, 127	Abundances (Grouped): F1, 128	Abundances (Grouped): F2, 128	Abundances (Grouped): F3, 128	Abundances (Grouped): F1, 129	Abundances (Grouped): F2, 129	Abundances (Grouped): F3, 129	Abundances (Grouped): F1, 130	Abundances (Grouped): F2, 130	Abundances (Grouped): F3, 130	Abundances (Grouped): F1, 131	Abundances (Grouped): F2, 131	Abundances (Grouped): F3, 131
FALSE	High	None	A0A4W2HDH0	Complement C5 OS=Bos indicus x Bos taurus OX=30522 GN=C5 PE=4 SV=1	0	108.744	21	19	57	19	1561	175.6	6.39	216.54	19	0	0.886	1.094	1.12	1.1	0.926	0.939	1.104	1.029	0.951	0.972	0.994	0.985	1.052	1.012	0.992	100	100	100	88.6	109.4	112	110	92.6	93.9	110.4	102.9	95.1	97.2	99.4	98.5	105.2	101.2	99.2
FALSE	High	None	A0A4W2FAU8	Complement C5 OS=Bos indicus x Bos taurus OX=30522 GN=C5 PE=4 SV=1	0	108.744	19	19	57	19	1677	188.6	6.61	216.54	19	0	0.886	1.094	1.12	1.1	0.926	0.939	1.104	1.029	0.951	0.972	0.994	0.985	1.052	1.012	0.992	100	100	100	88.6	109.4	112	110	92.6	93.9	110.4	102.9	95.1	97.2	99.4	98.5	105.2	101.2	99.2
FALSE	High	Master Protein Candidate	A0A4W2EKQ3	Alpha-1-B glycoprotein OS=Bos indicus x Bos taurus OX=30522 GN=A1BG PE=4 SV=1	0	146.137	42	15	79	15	586	62	5.78	343.07	15	0	0.941	0.944	0.948	1.003	1.058	0.952	0.933	0.976	1.067	0.985	1.001	0.944	1.006	0.904	0.866	100	100	100	94.1	94.4	94.8	100.3	105.8	95.2	93.3	97.6	106.7	98.5	100.1	94.4	100.6	90.4	86.6
FALSE	High	Master Protein Candidate	Q2KJF1	Alpha-1B-glycoprotein OS=Bos taurus OX=9913 GN=A1BG PE=1 SV=1	0	146.137	49	15	79	15	503	53.5	5.43	343.07	15	0	0.941	0.944	0.948	1.003	1.058	0.952	0.933	0.976	1.067	0.985	1.001	0.944	1.006	0.904	0.866	100	100	100	94.1	94.4	94.8	100.3	105.8	95.2	93.3	97.6	106.7	98.5	100.1	94.4	100.6	90.4	86.6
FALSE	High	Master Protein Candidate	A0A4W2H1C4	Alpha-1-B glycoprotein OS=Bos indicus x Bos taurus OX=30522 GN=A1BG PE=4 SV=1	0	146.137	44	15	79	15	567	60	5.76	343.07	15	0	0.941	0.944	0.948	1.003	1.058	0.952	0.933	0.976	1.067	0.985	1.001	0.944	1.006	0.904	0.866	100	100	100	94.1	94.4	94.8	100.3	105.8	95.2	93.3	97.6	106.7	98.5	100.1	94.4	100.6	90.4	86.6
FALSE	High	Master Protein	A0A3Q1MJT2	Alpha-1B-glycoprotein OS=Bos taurus OX=9913 GN=A1BG PE=1 SV=1	0	146.137	42	15	79	15	586	61.9	5.92	343.07	15	0	0.941	0.944	0.948	1.003	1.058	0.952	0.933	0.976	1.067	0.985	1.001	0.944	1.006	0.904	0.866	100	100	100	94.1	94.4	94.8	100.3	105.8	95.2	93.3	97.6	106.7	98.5	100.1	94.4	100.6	90.4	86.6
FALSE	High	Master Protein Candidate	A0A4W2G1W7	Thrombospondin 1 OS=Bos indicus x Bos taurus OX=30522 GN=THBS1 PE=3 SV=1	0	59.182	16	14	36	14	1170	129.3	4.94	104.62	14	0	0.898	1.141	1.247	1.088	0.941	0.888	1.216	0.889	1.05	0.967	1.017	0.927	1.172	0.981	1.052	100	100	100	89.8	114.1	124.7	108.8	94.1	88.8	121.6	88.9	105	96.7	101.7	92.7	117.2	98.1	105.2
FALSE	High	None	A0A4W2GYB4	Alpha-1-B glycoprotein OS=Bos indicus x Bos taurus OX=30522 GN=A1BG PE=4 SV=1	0	143.018	47	14	76	14	505	53.6	5.64	340.89	14	0	0.941	0.945	0.956	1.003	1.054	0.962	0.933	0.978	1.076	0.985	1.006	0.956	1.006	0.905	0.872	100	100	100	94.1	94.5	95.6	100.3	105.4	96.2	93.3	97.8	107.6	98.5	100.6	95.6	100.6	90.5	87.2
FALSE	High	None	A0A4W2E8B7	Alpha-1-B glycoprotein OS=Bos indicus x Bos taurus OX=30522 GN=A1BG PE=4 SV=1	0	143.018	46	14	76	14	511	54.4	5.44	340.89	14	0	0.941	0.945	0.956	1.003	1.054	0.962	0.933	0.978	1.076	0.985	1.006	0.956	1.006	0.905	0.872	100	100	100	94.1	94.5	95.6	100.3	105.4	96.2	93.3	97.8	107.6	98.5	100.6	95.6	100.6	90.5	87.2
FALSE	High	Master Protein	F1N3A1	Thrombospondin-1 OS=Bos taurus OX=9913 GN=THBS1 PE=3 SV=1	0	59.182	16	14	36	14	1170	129.3	4.94	104.62	14	0	0.898	1.141	1.247	1.088	0.941	0.888	1.216	0.889	1.05	0.967	1.017	0.927	1.172	0.981	1.052	100	100	100	89.8	114.1	124.7	108.8	94.1	88.8	121.6	88.9	105	96.7	101.7	92.7	117.2	98.1	105.2
FALSE	High	None	A0A4W2E798	Alpha-1-B glycoprotein OS=Bos indicus x Bos taurus OX=30522 GN=A1BG PE=4 SV=1	0	143.018	47	14	76	14	505	53.6	5.44	340.89	14	0	0.941	0.945	0.956	1.003	1.054	0.962	0.933	0.978	1.076	0.985	1.006	0.956	1.006	0.905	0.872	100	100	100	94.1	94.5	95.6	100.3	105.4	96.2	93.3	97.8	107.6	98.5	100.6	95.6	100.6	90.5	87.2
FALSE	High	Master Protein	A0A4W2EET2	Activation peptide fragment 1 OS=Bos indicus x Bos taurus OX=30522 GN=F2 PE=4 SV=1	0	105.845	29	14	64	14	631	71	6.43	240.17	14	0	1.016	1.123	1.172	0.88	0.932	0.954	0.996	0.875	1.01	0.888	0.979	0.903	0.931	0.895	0.968	100	100	100	101.6	112.3	117.2	88	93.2	95.4	99.6	87.5	101	88.8	97.9	90.3	93.1	89.5	96.8
FALSE	High	Master Protein Candidate	A0A4W2EIL1	Uncharacterized protein OS=Bos indicus x Bos taurus OX=30522 GN=THBS1 PE=3 SV=1	0	59.182	16	14	36	14	1170	129.3	4.94	104.62	14	0	0.898	1.141	1.247	1.088	0.941	0.888	1.216	0.889	1.05	0.967	1.017	0.927	1.172	0.981	1.052	100	100	100	89.8	114.1	124.7	108.8	94.1	88.8	121.6	88.9	105	96.7	101.7	92.7	117.2	98.1	105.2
FALSE	High	Master Protein Candidate	P00735	Prothrombin OS=Bos taurus OX=9913 GN=F2 PE=1 SV=2	0	105.845	29	14	64	14	625	70.5	6.33	240.17	14	0	1.016	1.123	1.172	0.88	0.932	0.954	0.996	0.875	1.01	0.888	0.979	0.903	0.931	0.895	0.968	100	100	100	101.6	112.3	117.2	88	93.2	95.4	99.6	87.5	101	88.8	97.9	90.3	93.1	89.5	96.8
FALSE	High	Master Protein Candidate	Q28178	Thrombospondin-1 OS=Bos taurus OX=9913 GN=THBS1 PE=2 SV=2	0	59.182	16	14	36	14	1170	129.5	4.97	104.62	14	0	0.898	1.141	1.247	1.088	0.941	0.888	1.216	0.889	1.05	0.967	1.017	0.927	1.172	0.981	1.052	100	100	100	89.8	114.1	124.7	108.8	94.1	88.8	121.6	88.9	105	96.7	101.7	92.7	117.2	98.1	105.2
FALSE	High	Master Protein Candidate	A0A3Q1MQV3	Thrombospondin-1 OS=Bos taurus OX=9913 GN=THBS1 PE=3 SV=1	0	59.182	15	14	36	14	1175	129.8	4.93	104.62	14	0	0.898	1.141	1.247	1.088	0.941	0.888	1.216	0.889	1.05	0.967	1.017	0.927	1.172	0.981	1.052	100	100	100	89.8	114.1	124.7	108.8	94.1	88.8	121.6	88.9	105	96.7	101.7	92.7	117.2	98.1	105.2
FALSE	High	None	A0A4W2IFR5	Alpha-1-B glycoprotein OS=Bos indicus x Bos taurus OX=30522 GN=A1BG PE=4 SV=1	0	143.018	46	14	76	14	511	54.4	5.64	340.89	14	0	0.941	0.945	0.956	1.003	1.054	0.962	0.933	0.978	1.076	0.985	1.006	0.956	1.006	0.905	0.872	100	100	100	94.1	94.5	95.6	100.3	105.4	96.2	93.3	97.8	107.6	98.5	100.6	95.6	100.6	90.5	87.2
FALSE	High	Master Protein	A0A4W2BM70	Uncharacterized protein OS=Bos indicus x Bos taurus OX=30522 GN=ITIH1 PE=3 SV=1	0	100.838	23	13	73	13	877	97.7	7.65	221.56	13	0	1.074	0.9	0.893	1.035	1.097	1.14	0.939	1.034	1.026	0.857	1.014	0.89	1.015	1.002	0.98	100	100	100	107.4	90	89.3	103.5	109.7	114	93.9	103.4	102.6	85.7	101.4	89	101.5	100.2	98
FALSE	High	Master Protein Candidate	Q0VCM5	Inter-alpha-trypsin inhibitor heavy chain H1 OS=Bos taurus OX=9913 GN=ITIH1 PE=1 SV=1	0	100.838	23	13	73	13	906	101.2	7.4	221.56	13	0	1.074	0.9	0.893	1.035	1.097	1.14	0.939	1.034	1.026	0.857	1.014	0.89	1.015	1.002	0.98	100	100	100	107.4	90	89.3	103.5	109.7	114	93.9	103.4	102.6	85.7	101.4	89	101.5	100.2	98
FALSE	High	Master Protein Candidate	A0A3Q1LW96	Inter-alpha-trypsin inhibitor heavy chain H1 OS=Bos taurus OX=9913 GN=ITIH1 PE=1 SV=1	0	100.838	23	13	73	13	903	100.8	7.53	221.56	13	0	1.074	0.9	0.893	1.035	1.097	1.14	0.939	1.034	1.026	0.857	1.014	0.89	1.015	1.002	0.98	100	100	100	107.4	90	89.3	103.5	109.7	114	93.9	103.4	102.6	85.7	101.4	89	101.5	100.2	98
FALSE	High	Master Protein Candidate	A0A4W2CX81	Activation peptide OS=Bos indicus x Bos taurus OX=30522 GN=PLG PE=4 SV=1	0	64.502	21	13	43	13	849	95	7.52	148.3	13	0	1.038	1.065	1.092	1.034	1.014	0.995	0.999	1.075	1.013	1.03	1.055	0.992	1.027	0.825	0.764	100	100	100	103.8	106.5	109.2	103.4	101.4	99.5	99.9	107.5	101.3	103	105.5	99.2	102.7	82.5	76.4
FALSE	High	None	A0A452DI66	Prothrombin OS=Bos taurus OX=9913 GN=F2 PE=3 SV=1	0	103.037	28	13	60	13	625	70.5	6.44	231.86	13	0	1.006	1.123	1.171	0.862	0.932	0.955	0.993	0.875	1.005	0.908	0.979	0.924	0.924	0.895	0.969	100	100	100	100.6	112.3	117.1	86.2	93.2	95.5	99.3	87.5	100.5	90.8	97.9	92.4	92.4	89.5	96.9
FALSE	High	Master Protein	A0A4W2E2W2	C3/C5 convertase OS=Bos indicus x Bos taurus OX=30522 GN=CFB PE=4 SV=1	0	103.441	25	13	69	13	761	85.3	7.68	254.11	13	0	0.932	1.111	1.07	0.936	1.053	1.006	1.021	0.967	1.087	0.949	1.042	1.005	0.971	0.938	0.957	100	100	100	93.2	111.1	107	93.6	105.3	100.6	102.1	96.7	108.7	94.9	104.2	100.5	97.1	93.8	95.7
FALSE	High	Master Protein Candidate	P81187	Complement factor B OS=Bos taurus OX=9913 GN=CFB PE=1 SV=2	0	103.441	25	13	69	13	761	85.3	7.68	254.11	13	0	0.932	1.111	1.07	0.936	1.053	1.006	1.021	0.967	1.087	0.949	1.042	1.005	0.971	0.938	0.957	100	100	100	93.2	111.1	107	93.6	105.3	100.6	102.1	96.7	108.7	94.9	104.2	100.5	97.1	93.8	95.7
FALSE	High	Master Protein	A0A4W2D1I6	Plasminogen OS=Bos indicus x Bos taurus OX=30522 GN=PLG PE=3 SV=1	0	64.502	22	13	43	13	812	91.2	7.5	148.3	13	0	1.038	1.065	1.092	1.034	1.014	0.995	0.999	1.075	1.013	1.03	1.055	0.992	1.027	0.825	0.764	100	100	100	103.8	106.5	109.2	103.4	101.4	99.5	99.9	107.5	101.3	103	105.5	99.2	102.7	82.5	76.4
FALSE	High	Master Protein Candidate	A0A4W2BJU8	Uncharacterized protein OS=Bos indicus x Bos taurus OX=30522 GN=ITIH1 PE=3 SV=1	0	100.838	22	13	73	13	910	101.6	7.3	221.56	13	0	1.074	0.9	0.893	1.035	1.097	1.14	0.939	1.034	1.026	0.857	1.014	0.89	1.015	1.002	0.98	100	100	100	107.4	90	89.3	103.5	109.7	114	93.9	103.4	102.6	85.7	101.4	89	101.5	100.2	98
FALSE	High	None	A0A4W2I4F4	Activation peptide fragment 1 OS=Bos indicus x Bos taurus OX=30522 GN=F2 PE=4 SV=1	0	103.037	28	13	60	13	631	71.1	6.49	231.86	13	0	1.006	1.123	1.171	0.862	0.932	0.955	0.993	0.875	1.005	0.908	0.979	0.924	0.924	0.895	0.969	100	100	100	100.6	112.3	117.1	86.2	93.2	95.5	99.3	87.5	100.5	90.8	97.9	92.4	92.4	89.5	96.9
FALSE	High	None	A0A3Q1LRP5	C3/C5 convertase OS=Bos taurus OX=9913 GN=CFB PE=1 SV=1	0	82.247	23	12	62	12	725	81.4	7.65	226.39	12	0	0.928	1.122	1.074	0.937	1.055	0.996	1.023	0.969	1.095	0.953	1.039	1.002	0.966	0.927	0.952	100	100	100	92.8	112.2	107.4	93.7	105.5	99.6	102.3	96.9	109.5	95.3	103.9	100.2	96.6	92.7	95.2
FALSE	High	None	A0A4W2GB42	C3/C5 convertase OS=Bos indicus x Bos taurus OX=30522 GN=CFB PE=4 SV=1	0	97.827	22	12	68	12	761	85.3	7.68	249.39	12	0	0.932	1.111	1.081	0.936	1.053	1.005	1.021	0.967	1.093	0.949	1.042	1.009	0.971	0.938	0.953	100	100	100	93.2	111.1	108.1	93.6	105.3	100.5	102.1	96.7	109.3	94.9	104.2	100.9	97.1	93.8	95.3
FALSE	High	None	P06868	Plasminogen OS=Bos taurus OX=9913 GN=PLG PE=1 SV=2	0	58.519	18	12	42	12	812	91.2	7.5	144.62	12	0	1.038	1.065	1.098	1.034	1.014	0.998	0.999	1.075	1.018	1.03	1.055	0.998	1.027	0.825	0.76	100	100	100	103.8	106.5	109.8	103.4	101.4	99.8	99.9	107.5	101.8	103	105.5	99.8	102.7	82.5	76
FALSE	High	None	E1B726	Plasminogen OS=Bos taurus OX=9913 GN=PLG PE=3 SV=2	0	58.94	21	12	40	12	812	91.2	7.64	138.36	12	0	1.046	1.052	1.081	1.022	1.023	1.028	1.019	1.087	1.015	1.06	1.072	1.028	1.035	0.847	0.764	100	100	100	104.6	105.2	108.1	102.2	102.3	102.8	101.9	108.7	101.5	106	107.2	102.8	103.5	84.7	76.4
FALSE	High	None	A0A3Q1LVM5	Inter-alpha-trypsin inhibitor heavy chain H1 OS=Bos taurus OX=9913 GN=ITIH1 PE=1 SV=1	0	92.362	21	12	67	12	899	100.4	7.3	199.93	12	0	1.072	0.908	0.903	1.038	1.103	1.138	0.941	1.038	1.03	0.852	1.028	0.894	1.018	1.013	0.991	100	100	100	107.2	90.8	90.3	103.8	110.3	113.8	94.1	103.8	103	85.2	102.8	89.4	101.8	101.3	99.1
FALSE	High	None	A0A4W2CX76	Plasminogen OS=Bos indicus x Bos taurus OX=30522 GN=PLG PE=3 SV=1	0	60.839	22	12	40	12	781	87.2	7.78	138.75	12	0	1.01	1.065	1.09	1.043	1.014	0.987	1	1.075	1.012	0.999	1.055	0.963	1.023	0.825	0.776	100	100	100	101	106.5	109	104.3	101.4	98.7	100	107.5	101.2	99.9	105.5	96.3	102.3	82.5	77.6
FALSE	High	Master Protein Candidate	F1MJK3	Uncharacterized protein OS=Bos taurus OX=9913 GN=LOC506828 PE=3 SV=3	0	41.562	11	11	25	11	1462	162.8	7.37	76.42	11	0	1.018	0.893	0.832	0.848	1.095	0.878	1.095	0.97	1.179	1.06	1.136	1.065	1.124	1.218	1.111	100	100	100	101.8	89.3	83.2	84.8	109.5	87.8	109.5	97	117.9	106	113.6	106.5	112.4	121.8	111.1
Checked	Protein FDR Confidence: Combined	Master	Accession	Description	Exp. q-value: Combined	Sum PEP Score	Coverage [%]	# Peptides	# PSMs	# Unique Peptides	# AAs	MW [kDa]	calc. pI	Score Sequest HT: Sequest HT	# Peptides (by Search Engine): Sequest HT	# Razor Peptides	Abundance Ratio: (F1, 127) / (F1, 126)	Abundance Ratio: (F2, 127) / (F2, 126)	Abundance Ratio: (F3, 127) / (F3, 126)	Abundance Ratio: (F1, 128) / (F1, 126)	Abundance Ratio: (F2, 128) / (F2, 126)	Abundance Ratio: (F3, 128) / (F3, 126)	Abundance Ratio: (F1, 129) / (F1, 126)	Abundance Ratio: (F2, 129) / (F2, 126)	Abundance Ratio: (F3, 129) / (F3, 126)	Abundance Ratio: (F1, 130) / (F1, 126)	Abundance Ratio: (F2, 130) / (F2, 126)	Abundance Ratio: (F3, 130) / (F3, 126)	Abundance Ratio: (F1, 131) / (F1, 126)	Abundance Ratio: (F2, 131) / (F2, 126)	Abundance Ratio: (F3, 131) / (F3, 126)	Abundances (Grouped): F1, 126	Abundances (Grouped): F2, 126	Abundances (Grouped): F3, 126	Abundances (Grouped): F1, 127	Abundances (Grouped): F2, 127	Abundances (Grouped): F3, 127	Abundances (Grouped): F1, 128	Abundances (Grouped): F2, 128	Abundances (Grouped): F3, 128	Abundances (Grouped): F1, 129	Abundances (Grouped): F2, 129	Abundances (Grouped): F3, 129	Abundances (Grouped): F1, 130	Abundances (Grouped): F2, 130	Abundances (Grouped): F3, 130	Abundances (Grouped): F1, 131	Abundances (Grouped): F2, 131	Abundances (Grouped): F3, 131
FALSE	High	None	A0A4W2F9D7	Inter-alpha-trypsin inhibitor heavy chain 1 OS=Bos indicus x Bos taurus OX=30522 GN=ITIH1 PE=3 SV=1	0	94.341	20	11	65	11	910	101.5	7.02	200.19	11	0	1.063	0.894	0.88	1.046	1.093	1.165	0.925	1.037	1.025	0.844	1.008	0.889	1.015	0.994	0.971	100	100	100	106.3	89.4	88	104.6	109.3	116.5	92.5	103.7	102.5	84.4	100.8	88.9	101.5	99.4	97.1
FALSE	High	None	A0A4W2GAH7	Activation peptide fragment 1 OS=Bos indicus x Bos taurus OX=30522 GN=F2 PE=4 SV=1	0	76.01	25	11	48	11	569	64	5.94	168.38	11	0	1.022	1.136	1.182	0.811	0.932	0.96	0.997	0.866	1.009	0.905	0.99	0.923	0.915	0.895	0.973	100	100	100	102.2	113.6	118.2	81.1	93.2	96	99.7	86.6	100.9	90.5	99	92.3	91.5	89.5	97.3
FALSE	High	Master Protein Candidate	A0A4W2CD37	Uncharacterized protein OS=Bos indicus x Bos taurus OX=30522 GN=LOC113892424 PE=3 SV=1	0	41.562	11	11	25	11	1491	166.2	6.61	76.42	11	0	1.018	0.893	0.832	0.848	1.095	0.878	1.095	0.97	1.179	1.06	1.136	1.065	1.124	1.218	1.111	100	100	100	101.8	89.3	83.2	84.8	109.5	87.8	109.5	97	117.9	106	113.6	106.5	112.4	121.8	111.1
FALSE	High	None	A0A4W2C3H0	C3/C5 convertase OS=Bos indicus x Bos taurus OX=30522 GN=CFB PE=4 SV=1	0	93.893	22	11	58	11	793	88.8	8.07	221.21	11	0	0.917	1.132	1.074	0.932	1.075	1.018	1.019	0.981	1.096	0.938	1.053	1.005	0.973	0.927	0.955	100	100	100	91.7	113.2	107.4	93.2	107.5	101.8	101.9	98.1	109.6	93.8	105.3	100.5	97.3	92.7	95.5
FALSE	High	None	A0A4W2FZY8	Plasminogen OS=Bos indicus x Bos taurus OX=30522 GN=PLG PE=3 SV=1	0	52.957	17	11	39	11	805	90.4	7.43	134.69	11	0	1.046	1.052	1.088	1.022	1.023	1.033	1.019	1.087	1.021	1.06	1.072	1.036	1.035	0.847	0.76	100	100	100	104.6	105.2	108.8	102.2	102.3	103.3	101.9	108.7	102.1	106	107.2	103.6	103.5	84.7	76
FALSE	High	Master Protein Candidate	Q5EA67	Inter-alpha (Globulin) inhibitor H4 (Plasma Kallikrein-sensitive glycoprotein) OS=Bos taurus OX=9913 GN=ITIH4 PE=2 SV=1	0	86.98	14	11	89	11	916	101.4	6.71	318.01	11	0	0.539	1.039	1.082	0.939	0.966	0.675	1.038	0.929	0.928	1.395	0.795	1.341	0.807	1.082	1.075	100	100	100	53.9	103.9	108.2	93.9	96.6	67.5	103.8	92.9	92.8	139.5	79.5	134.1	80.7	108.2	107.5
FALSE	High	Master Protein	Q3T052	Inter-alpha-trypsin inhibitor heavy chain H4 OS=Bos taurus OX=9913 GN=ITIH4 PE=1 SV=1	0	90.388	14	11	91	11	916	101.4	6.68	325.41	11	0	0.539	1.039	1.082	0.939	0.966	0.675	1.038	0.929	0.928	1.395	0.795	1.341	0.807	1.082	1.075	100	100	100	53.9	103.9	108.2	93.9	96.6	67.5	103.8	92.9	92.8	139.5	79.5	134.1	80.7	108.2	107.5
FALSE	High	None	A0A4W2HRG5	Activation peptide OS=Bos indicus x Bos taurus OX=30522 GN=PLG PE=4 SV=1	0	52.957	16	11	39	11	842	94.3	7.44	134.69	11	0	1.046	1.052	1.088	1.022	1.023	1.033	1.019	1.087	1.021	1.06	1.072	1.036	1.035	0.847	0.76	100	100	100	104.6	105.2	108.8	102.2	102.3	103.3	101.9	108.7	102.1	106	107.2	103.6	103.5	84.7	76
FALSE	High	Master Protein	A0A3Q1LLI6	Uncharacterized protein OS=Bos taurus OX=9913 GN=LOC506828 PE=3 SV=1	0	41.562	11	11	25	11	1410	156.2	7.42	76.42	11	0	1.018	0.893	0.832	0.848	1.095	0.878	1.095	0.97	1.179	1.06	1.136	1.065	1.124	1.218	1.111	100	100	100	101.8	89.3	83.2	84.8	109.5	87.8	109.5	97	117.9	106	113.6	106.5	112.4	121.8	111.1
FALSE	High	Master Protein Candidate	A0A4W2FQF1	Alpha-2-macroglobulin OS=Bos indicus x Bos taurus OX=30522 GN=A2M PE=3 SV=1	0	41.562	11	11	25	11	1491	166.2	6.57	76.42	11	0	1.018	0.893	0.832	0.848	1.095	0.878	1.095	0.97	1.179	1.06	1.136	1.065	1.124	1.218	1.111	100	100	100	101.8	89.3	83.2	84.8	109.5	87.8	109.5	97	117.9	106	113.6	106.5	112.4	121.8	111.1
FALSE	High	Master Protein Candidate	F1MMD7	Inter-alpha-trypsin inhibitor heavy chain H4 OS=Bos taurus OX=9913 GN=ITIH4 PE=3 SV=3	0	86.98	14	11	89	11	916	101.4	6.68	318.01	11	0	0.539	1.039	1.082	0.939	0.966	0.675	1.038	0.929	0.928	1.395	0.795	1.341	0.807	1.082	1.075	100	100	100	53.9	103.9	108.2	93.9	96.6	67.5	103.8	92.9	92.8	139.5	79.5	134.1	80.7	108.2	107.5
FALSE	High	Master Protein Candidate	F1N3Q7	Apolipoprotein A-IV OS=Bos taurus OX=9913 GN=APOA4 PE=3 SV=2	0	50.961	21	10	35	10	465	52.3	5.68	131.48	10	0	1.346	0.69	0.695	0.913	1.071	1.162	0.986	0.868	1.322	0.927	1.162	0.796	1.07	0.792	0.75	100	100	100	134.6	69	69.5	91.3	107.1	116.2	98.6	86.8	132.2	92.7	116.2	79.6	107	79.2	75
FALSE	High	Master Protein	A0A4W2G034	Serpin family D member 1 OS=Bos indicus x Bos taurus OX=30522 GN=SERPIND1 PE=3 SV=1	0	79.299	31	10	45	10	496	55.2	6.86	160.89	10	0	1.126	0.994	0.926	1.081	1.184	1.154	0.925	0.971	1.046	0.933	1.03	0.946	1.101	0.904	0.931	100	100	100	112.6	99.4	92.6	108.1	118.4	115.4	92.5	97.1	104.6	93.3	103	94.6	110.1	90.4	93.1
FALSE	High	Master Protein Candidate	A0A4W2GSL9	Apolipoprotein A4 OS=Bos indicus x Bos taurus OX=30522 GN=APOA4 PE=3 SV=1	0	50.961	24	10	35	10	410	46.5	5.59	131.48	10	0	1.346	0.69	0.695	0.913	1.071	1.162	0.986	0.868	1.322	0.927	1.162	0.796	1.07	0.792	0.75	100	100	100	134.6	69	69.5	91.3	107.1	116.2	98.6	86.8	132.2	92.7	116.2	79.6	107	79.2	75
FALSE	High	Master Protein	A0A4W2CCP9	Apolipoprotein A4 OS=Bos indicus x Bos taurus OX=30522 GN=APOA4 PE=3 SV=1	0	50.961	26	10	35	10	380	43	5.4	131.48	10	0	1.346	0.69	0.695	0.913	1.071	1.162	0.986	0.868	1.322	0.927	1.162	0.796	1.07	0.792	0.75	100	100	100	134.6	69	69.5	91.3	107.1	116.2	98.6	86.8	132.2	92.7	116.2	79.6	107	79.2	75
FALSE	High	None	A0A3Q1NGH3	Uncharacterized protein OS=Bos taurus OX=9913 GN=LOC506828 PE=3 SV=1	0	35.368	10	10	22	10	1452	162.2	7.85	61.82	10	0	1.016	0.904	0.826	0.826	1.109	0.864	1.099	0.927	1.181	1.036	1.104	1.048	1.066	1.232	1.098	100	100	100	101.6	90.4	82.6	82.6	110.9	86.4	109.9	92.7	118.1	103.6	110.4	104.8	106.6	123.2	109.8
FALSE	High	None	A0A3Q1M8I5	Uncharacterized protein OS=Bos taurus OX=9913 GN=LOC506828 PE=3 SV=1	0	35.368	10	10	22	10	1433	159.7	7.23	61.82	10	0	1.016	0.904	0.826	0.826	1.109	0.864	1.099	0.927	1.181	1.036	1.104	1.048	1.066	1.232	1.098	100	100	100	101.6	90.4	82.6	82.6	110.9	86.4	109.9	92.7	118.1	103.6	110.4	104.8	106.6	123.2	109.8
FALSE	High	None	A7E350	PLG protein OS=Bos taurus OX=9913 GN=PLG PE=2 SV=1	0	42.663	19	10	31	10	724	81.5	7.96	108.94	10	0	1.042	1.075	1.06	1.016	1.019	0.992	1.064	1.09	1.017	1.096	1.059	1.042	1.015	0.841	0.76	100	100	100	104.2	107.5	106	101.6	101.9	99.2	106.4	109	101.7	109.6	105.9	104.2	101.5	84.1	76
FALSE	High	None	A0A3Q1LZ09	Inter-alpha-trypsin inhibitor heavy chain H4 OS=Bos taurus OX=9913 GN=ITIH4 PE=3 SV=1	0	86.044	13	10	86	10	910	100.6	6.6	310.98	10	0	0.539	1.044	1.085	0.939	0.97	0.686	1.038	0.931	0.926	1.395	0.788	1.336	0.807	1.079	1.068	100	100	100	53.9	104.4	108.5	93.9	97	68.6	103.8	93.1	92.6	139.5	78.8	133.6	80.7	107.9	106.8
FALSE	High	None	A0A4W2DPE8	Uncharacterized protein OS=Bos indicus x Bos taurus OX=30522 GN=ITIH4 PE=3 SV=1	0	86.044	14	10	86	10	899	99.6	6.39	310.98	10	0	0.539	1.044	1.085	0.939	0.97	0.686	1.038	0.931	0.926	1.395	0.788	1.336	0.807	1.079	1.068	100	100	100	53.9	104.4	108.5	93.9	97	68.6	103.8	93.1	92.6	139.5	78.8	133.6	80.7	107.9	106.8
FALSE	High	None	A0A3Q1MGQ6	Inter-alpha-trypsin inhibitor heavy chain H4 OS=Bos taurus OX=9913 GN=ITIH4 PE=4 SV=1	0	84.862	13	10	86	10	937	103.3	7.15	310.21	10	0	0.535	1.04	1.086	0.94	0.966	0.669	1.041	0.931	0.929	1.403	0.795	1.351	0.806	1.084	1.078	100	100	100	53.5	104	108.6	94	96.6	66.9	104.1	93.1	92.9	140.3	79.5	135.1	80.6	108.4	107.8
FALSE	High	Master Protein Candidate	F6R4P6	Serpin family D member 1 OS=Bos taurus OX=9913 GN=SERPIND1 PE=3 SV=1	0	79.299	27	10	45	10	566	62.7	6.68	160.89	10	0	1.126	0.994	0.926	1.081	1.184	1.154	0.925	0.971	1.046	0.933	1.03	0.946	1.101	0.904	0.931	100	100	100	112.6	99.4	92.6	108.1	118.4	115.4	92.5	97.1	104.6	93.3	103	94.6	110.1	90.4	93.1
FALSE	High	None	A0A4W2HRE4	Plasminogen OS=Bos indicus x Bos taurus OX=30522 GN=PLG PE=3 SV=1	0	49.294	16	10	36	10	781	87.2	7.78	125.14	10	0	1.014	1.052	1.086	1.031	1.023	1.029	1.023	1.087	1.021	1.028	1.072	1.008	1.032	0.847	0.774	100	100	100	101.4	105.2	108.6	103.1	102.3	102.9	102.3	108.7	102.1	102.8	107.2	100.8	103.2	84.7	77.4
FALSE	High	None	A0A4W2HEH7	Inter-alpha-trypsin inhibitor heavy chain 1 OS=Bos indicus x Bos taurus OX=30522 GN=ITIH1 PE=3 SV=1	0	85.865	19	10	59	10	899	100.3	6.87	178.55	10	0	1.058	0.904	0.892	1.051	1.1	1.168	0.924	1.042	1.031	0.835	1.025	0.894	1.019	1.007	0.984	100	100	100	105.8	90.4	89.2	105.1	110	116.8	92.4	104.2	103.1	83.5	102.5	89.4	101.9	100.7	98.4
FALSE	High	Master Protein	F1MM86	Complement component C6 OS=Bos taurus OX=9913 GN=C6 PE=3 SV=2	0	42.053	13	9	23	9	932	104.5	7.06	72.35	9	0	0.884	0.749	1.002	1.025	0.881	0.821	0.987	1.162	0.896	0.946	1.221	1.2	1.044	0.78	1.015	100	100	100	88.4	74.9	100.2	102.5	88.1	82.1	98.7	116.2	89.6	94.6	122.1	120	104.4	78	101.5
FALSE	High	Master Protein Candidate	Q29RU4	Complement component C6 OS=Bos taurus OX=9913 GN=C6 PE=2 SV=1	0	42.053	13	9	23	9	932	104.5	6.98	72.35	9	0	0.884	0.749	1.002	1.025	0.881	0.821	0.987	1.162	0.896	0.946	1.221	1.2	1.044	0.78	1.015	100	100	100	88.4	74.9	100.2	102.5	88.1	82.1	98.7	116.2	89.6	94.6	122.1	120	104.4	78	101.5
FALSE	High	None	A0A4W2GRG6	Apolipoprotein A4 OS=Bos indicus x Bos taurus OX=30522 GN=APOA4 PE=3 SV=1	0	47.98	21	9	32	9	383	43.5	5.78	122.94	9	0	1.352	0.68	0.687	0.906	1.066	1.159	0.989	0.857	1.336	0.927	1.16	0.787	1.074	0.789	0.743	100	100	100	135.2	68	68.7	90.6	106.6	115.9	98.9	85.7	133.6	92.7	116	78.7	107.4	78.9	74.3
FALSE	High	None	A0A3Q1MZJ9	Apolipoprotein A-IV OS=Bos taurus OX=9913 GN=APOA4 PE=3 SV=1	0	47.98	20	9	32	9	404	45.6	5.77	122.94	9	0	1.352	0.68	0.687	0.906	1.066	1.159	0.989	0.857	1.336	0.927	1.16	0.787	1.074	0.789	0.743	100	100	100	135.2	68	68.7	90.6	106.6	115.9	98.9	85.7	133.6	92.7	116	78.7	107.4	78.9	74.3
FALSE	High	None	Q693V9	Complement component 3d (Fragment) OS=Bos taurus OX=9913 PE=2 SV=1	0	43.512	30	9	50	9	303	34.4	7.11	177.73	9	0	1.157	0.93	0.882	0.95	1.003	1.004	1.075	0.967	0.989	0.999	1.075	0.987	1.105	1.107	1.105	100	100	100	115.7	93	88.2	95	100.3	100.4	107.5	96.7	98.9	99.9	107.5	98.7	110.5	110.7	110.5
FALSE	High	None	A0A3Q1MNN6	Uncharacterized protein OS=Bos taurus OX=9913 GN=LOC506828 PE=3 SV=1	0	34.218	10	9	21	9	1430	159.7	7.81	59.92	9	0	1.016	0.904	0.896	0.826	1.109	0.84	1.099	0.927	1.212	1.036	1.104	1.015	1.066	1.232	1.122	100	100	100	101.6	90.4	89.6	82.6	110.9	84	109.9	92.7	121.2	103.6	110.4	101.5	106.6	123.2	112.2
FALSE	High	None	A0A3Q1M3N0	Apolipoprotein A-IV OS=Bos taurus OX=9913 GN=APOA4 PE=3 SV=1	0	47.98	21	9	32	9	378	43.1	6.04	122.94	9	0	1.352	0.68	0.687	0.906	1.066	1.159	0.989	0.857	1.336	0.927	1.16	0.787	1.074	0.789	0.743	100	100	100	135.2	68	68.7	90.6	106.6	115.9	98.9	85.7	133.6	92.7	116	78.7	107.4	78.9	74.3
FALSE	High	None	F1MI18	Uncharacterized protein OS=Bos taurus OX=9913 GN=LOC506828 PE=3 SV=3	0	32.595	8	9	21	9	1433	160.1	7.99	59.02	9	0	1.015	0.904	0.826	0.82	1.109	0.864	1.105	0.927	1.181	1.036	1.104	1.048	1.069	1.232	1.098	100	100	100	101.5	90.4	82.6	82	110.9	86.4	110.5	92.7	118.1	103.6	110.4	104.8	106.9	123.2	109.8
FALSE	High	None	Q28194	Thrombospondin-1 (Fragment) OS=Bos taurus OX=9913 PE=2 SV=1	0	34.955	48	9	21	9	229	25	7.97	59.08	9	0	0.901	1.306	1.276	1.158	0.972	0.897	1.283	0.984	1.072	0.978	1.108	0.947	1.262	1.123	1.064	100	100	100	90.1	130.6	127.6	115.8	97.2	89.7	128.3	98.4	107.2	97.8	110.8	94.7	126.2	112.3	106.4
FALSE	High	None	A0A3Q1MCP0	Uncharacterized protein OS=Bos taurus OX=9913 GN=LOC506828 PE=3 SV=1	0	34.218	10	9	21	9	1373	152.6	7.03	59.92	9	0	1.016	0.904	0.896	0.826	1.109	0.84	1.099	0.927	1.212	1.036	1.104	1.015	1.066	1.232	1.122	100	100	100	101.6	90.4	89.6	82.6	110.9	84	109.9	92.7	121.2	103.6	110.4	101.5	106.6	123.2	112.2
Checked	Protein FDR Confidence: Combined	Master	Accession	Description	Exp. q-value: Combined	Sum PEP Score	Coverage [%]	# Peptides	# PSMs	# Unique Peptides	# AAs	MW [kDa]	calc. pI	Score Sequest HT: Sequest HT	# Peptides (by Search Engine): Sequest HT	# Razor Peptides	Abundance Ratio: (F1, 127) / (F1, 126)	Abundance Ratio: (F2, 127) / (F2, 126)	Abundance Ratio: (F3, 127) / (F3, 126)	Abundance Ratio: (F1, 128) / (F1, 126)	Abundance Ratio: (F2, 128) / (F2, 126)	Abundance Ratio: (F3, 128) / (F3, 126)	Abundance Ratio: (F1, 129) / (F1, 126)	Abundance Ratio: (F2, 129) / (F2, 126)	Abundance Ratio: (F3, 129) / (F3, 126)	Abundance Ratio: (F1, 130) / (F1, 126)	Abundance Ratio: (F2, 130) / (F2, 126)	Abundance Ratio: (F3, 130) / (F3, 126)	Abundance Ratio: (F1, 131) / (F1, 126)	Abundance Ratio: (F2, 131) / (F2, 126)	Abundance Ratio: (F3, 131) / (F3, 126)	Abundances (Grouped): F1, 126	Abundances (Grouped): F2, 126	Abundances (Grouped): F3, 126	Abundances (Grouped): F1, 127	Abundances (Grouped): F2, 127	Abundances (Grouped): F3, 127	Abundances (Grouped): F1, 128	Abundances (Grouped): F2, 128	Abundances (Grouped): F3, 128	Abundances (Grouped): F1, 129	Abundances (Grouped): F2, 129	Abundances (Grouped): F3, 129	Abundances (Grouped): F1, 130	Abundances (Grouped): F2, 130	Abundances (Grouped): F3, 130	Abundances (Grouped): F1, 131	Abundances (Grouped): F2, 131	Abundances (Grouped): F3, 131
FALSE	High	None	A0A4W2BJV1	VWFA domain-containing protein OS=Bos indicus x Bos taurus OX=30522 GN=ITIH1 PE=4 SV=1	0	81.76	21	9	60	9	739	83	6.39	176.01	9	0	1.04	0.903	0.918	1.021	1.106	1.218	0.938	1.017	1.045	0.85	1.015	0.901	0.962	1.019	0.982	100	100	100	104	90.3	91.8	102.1	110.6	121.8	93.8	101.7	104.5	85	101.5	90.1	96.2	101.9	98.2
FALSE	High	None	Q32PJ2	Apolipoprotein A-IV OS=Bos taurus OX=9913 GN=APOA4 PE=2 SV=1	0	49.982	24	9	33	9	380	43	5.4	126.93	9	0	1.334	0.693	0.695	0.955	1.091	1.162	1.005	0.89	1.322	0.95	1.138	0.796	1.074	0.813	0.75	100	100	100	133.4	69.3	69.5	95.5	109.1	116.2	100.5	89	132.2	95	113.8	79.6	107.4	81.3	75
FALSE	High	Master Protein	P15497	Apolipoprotein A-I OS=Bos taurus OX=9913 GN=APOA1 PE=1 SV=3	0	43.46	34	9	50	9	265	30.3	5.97	153.81	9	0	1.511	0.926	0.936	0.783	1.028	1.342	0.987	0.831	1.012	1.032	1.051	0.989	1.012	1.13	1.301	100	100	100	151.1	92.6	93.6	78.3	102.8	134.2	98.7	83.1	101.2	103.2	105.1	98.9	101.2	113	130.1
FALSE	High	None	A0A4W2HBJ7	Inter-alpha-trypsin inhibitor heavy chain 4 OS=Bos indicus x Bos taurus OX=30522 GN=ITIH4 PE=3 SV=1	0	71.511	12	9	70	9	916	101.4	6.76	251.23	9	0	0.533	1.026	1.067	0.914	0.988	0.726	1.042	0.915	0.939	1.359	0.788	1.305	0.769	1.079	1.089	100	100	100	53.3	102.6	106.7	91.4	98.8	72.6	104.2	91.5	93.9	135.9	78.8	130.5	76.9	107.9	108.9
FALSE	High	None	A0A3Q1LKK3	Uncharacterized protein OS=Bos taurus OX=9913 GN=LOC506828 PE=3 SV=1	0	31.387	9	9	22	9	1362	151.6	7.28	67.34	9	0	0.965	0.893	0.832	0.867	1.095	0.878	1.115	0.97	1.179	1.077	1.136	1.065	1.165	1.218	1.111	100	100	100	96.5	89.3	83.2	86.7	109.5	87.8	111.5	97	117.9	107.7	113.6	106.5	116.5	121.8	111.1
FALSE	High	Master Protein Candidate	A0A4W2EAK7	Complement component C6 OS=Bos indicus x Bos taurus OX=30522 GN=C6 PE=3 SV=1	0	42.053	13	9	23	9	933	104.6	7.08	72.35	9	0	0.884	0.749	1.002	1.025	0.881	0.821	0.987	1.162	0.896	0.946	1.221	1.2	1.044	0.78	1.015	100	100	100	88.4	74.9	100.2	102.5	88.1	82.1	98.7	116.2	89.6	94.6	122.1	120	104.4	78	101.5
FALSE	High	Master Protein Candidate	A0A4W2H0F8	Apolipoprotein B OS=Bos indicus x Bos taurus OX=30522 GN=APOB PE=4 SV=1	0	15.971	2	8	16	8	4567	515.2	6.62	35.74	8	0	1.193	1.044	1.2	0.791	0.927	1.15	0.828	0.846	0.88	1.183	0.935	1.2	0.881	0.831	0.948	100	100	100	119.3	104.4	120	79.1	92.7	115	82.8	84.6	88	118.3	93.5	120	88.1	83.1	94.8
FALSE	High	Master Protein Candidate	A0A4W2IJA9	Actin-depolymerizing factor OS=Bos indicus x Bos taurus OX=30522 GN=GSN PE=3 SV=1	0	39.486	13	8	24	8	781	85.6	6.21	75.41	8	0	1.148	0.978	0.995	1.051	1.098	1.236	1.002	1.073	0.962	0.959	1.024	0.993	1.034	1.071	1.066	100	100	100	114.8	97.8	99.5	105.1	109.8	123.6	100.2	107.3	96.2	95.9	102.4	99.3	103.4	107.1	106.6
FALSE	High	Master Protein	A0A4W2D000	Vitellogenin domain-containing protein OS=Bos indicus x Bos taurus OX=30522 GN=APOB PE=4 SV=1	0	15.971	2	8	16	8	4554	513.7	6.71	35.74	8	0	1.193	1.044	1.2	0.791	0.927	1.15	0.828	0.846	0.88	1.183	0.935	1.2	0.881	0.831	0.948	100	100	100	119.3	104.4	120	79.1	92.7	115	82.8	84.6	88	118.3	93.5	120	88.1	83.1	94.8
FALSE	High	Master Protein Candidate	A0A4W2FWW8	Inter-alpha-trypsin inhibitor heavy chain 2 OS=Bos indicus x Bos taurus OX=30522 GN=ITIH2 PE=3 SV=1	0	32.869	11	8	26	8	861	96.1	7.52	82.5	8	0	1.157	0.881	0.906	0.962	1.025	1.042	0.929	1.053	1.018	0.853	1.018	0.881	1.161	1.084	1.018	100	100	100	115.7	88.1	90.6	96.2	102.5	104.2	92.9	105.3	101.8	85.3	101.8	88.1	116.1	108.4	101.8
FALSE	High	Master Protein Candidate	E1BNR0	Apolipoprotein B OS=Bos taurus OX=9913 GN=APOB PE=1 SV=3	0	15.971	2	8	16	8	4567	515.2	6.68	35.74	8	0	1.193	1.044	1.2	0.791	0.927	1.15	0.828	0.846	0.88	1.183	0.935	1.2	0.881	0.831	0.948	100	100	100	119.3	104.4	120	79.1	92.7	115	82.8	84.6	88	118.3	93.5	120	88.1	83.1	94.8
FALSE	High	None	A0A4W2HCB6	Complement component C6 OS=Bos indicus x Bos taurus OX=30522 GN=C6 PE=3 SV=1	0	37.092	10	8	20	8	966	108.4	6.81	59.42	8	0	0.878	0.744	0.989	1.021	0.869	0.788	1.007	1.166	0.881	0.925	1.228	1.212	1.04	0.772	1.025	100	100	100	87.8	74.4	98.9	102.1	86.9	78.8	100.7	116.6	88.1	92.5	122.8	121.2	104	77.2	102.5
FALSE	High	None	A0A4W2FFK5	Complement component C6 OS=Bos indicus x Bos taurus OX=30522 GN=C6 PE=3 SV=1	0	39.867	12	8	20	8	935	105	6.79	62.74	8	0	0.873	0.718	1.019	1.041	0.848	0.747	0.954	1.17	0.91	0.945	1.248	1.279	1.042	0.712	0.968	100	100	100	87.3	71.8	101.9	104.1	84.8	74.7	95.4	117	91	94.5	124.8	127.9	104.2	71.2	96.8
FALSE	High	None	A0A3Q1M2P2	Uncharacterized protein OS=Bos taurus OX=9913 GN=LOC506828 PE=3 SV=1	0	31.499	9	8	19	8	1386	154.2	7.43	54.31	8	0	1.02	0.904	0.892	0.835	1.109	0.842	1.062	0.927	1.11	1.03	1.104	1.032	1.09	1.232	1.133	100	100	100	102	90.4	89.2	83.5	110.9	84.2	106.2	92.7	111	103	110.4	103.2	109	123.2	113.3
FALSE	High	None	A0A4W2F8Z8	Inter-alpha-trypsin inhibitor heavy chain 4 OS=Bos indicus x Bos taurus OX=30522 GN=ITIH4 PE=3 SV=1	0	70.575	11	8	67	8	899	99.5	6.48	244.2	8	0	0.533	1.032	1.07	0.914	0.994	0.745	1.042	0.917	0.938	1.359	0.779	1.296	0.769	1.075	1.081	100	100	100	53.3	103.2	107	91.4	99.4	74.5	104.2	91.7	93.8	135.9	77.9	129.6	76.9	107.5	108.1
FALSE	High	Master Protein Candidate	A0A4W2H781	Actin-depolymerizing factor OS=Bos indicus x Bos taurus OX=30522 GN=GSN PE=3 SV=1	0	39.486	14	8	24	8	731	80	6.24	75.41	8	0	1.148	0.978	0.995	1.051	1.098	1.236	1.002	1.073	0.962	0.959	1.024	0.993	1.034	1.071	1.066	100	100	100	114.8	97.8	99.5	105.1	109.8	123.6	100.2	107.3	96.2	95.9	102.4	99.3	103.4	107.1	106.6
FALSE	High	None	A0A4W2HEZ5	Complement component C6 OS=Bos indicus x Bos taurus OX=30522 GN=C6 PE=3 SV=1	0	39.867	13	8	20	8	879	99	6.79	62.74	8	0	0.873	0.718	1.019	1.041	0.848	0.747	0.954	1.17	0.91	0.945	1.248	1.279	1.042	0.712	0.968	100	100	100	87.3	71.8	101.9	104.1	84.8	74.7	95.4	117	91	94.5	124.8	127.9	104.2	71.2	96.8
FALSE	High	Master Protein	A0A4W2EKG5	Hemopexin OS=Bos indicus x Bos taurus OX=30522 GN=HPX PE=3 SV=1	0	57.374	20	8	82	8	459	52.2	7.8	262.06	8	0	0.967	1.019	1.015	1.101	0.864	0.968	1.107	1.143	0.893	1.202	0.882	1.181	0.95	1.074	1.064	100	100	100	96.7	101.9	101.5	110.1	86.4	96.8	110.7	114.3	89.3	120.2	88.2	118.1	95	107.4	106.4
FALSE	High	Master Protein Candidate	A0A4W2G7W9	SEBOX homeobox OS=Bos indicus x Bos taurus OX=30522 GN=SEBOX PE=4 SV=1	0	53.447	22	8	36	8	476	53.6	6.28	116.67	8	0	1.226	0.955	1.068	1.085	0.963	1.181	0.974	1.026	0.972	0.821	0.957	0.96	0.953	1.019	1.069	100	100	100	122.6	95.5	106.8	108.5	96.3	118.1	97.4	102.6	97.2	82.1	95.7	96	95.3	101.9	106.9
FALSE	High	Master Protein	A0A4W2CYX2	Actin-depolymerizing factor OS=Bos indicus x Bos taurus OX=30522 GN=GSN PE=3 SV=1	0	39.486	13	8	24	8	796	86.4	6.96	75.41	8	0	1.148	0.978	0.995	1.051	1.098	1.236	1.002	1.073	0.962	0.959	1.024	0.993	1.034	1.071	1.066	100	100	100	114.8	97.8	99.5	105.1	109.8	123.6	100.2	107.3	96.2	95.9	102.4	99.3	103.4	107.1	106.6
FALSE	High	Master Protein Candidate	A0A3Q1LK49	Inter-alpha-trypsin inhibitor heavy chain H2 OS=Bos taurus OX=9913 GN=ITIH2 PE=1 SV=1	0	32.869	11	8	26	8	864	96.7	8.63	82.5	8	0	1.157	0.881	0.906	0.962	1.025	1.042	0.929	1.053	1.018	0.853	1.018	0.881	1.161	1.084	1.018	100	100	100	115.7	88.1	90.6	96.2	102.5	104.2	92.9	105.3	101.8	85.3	101.8	88.1	116.1	108.4	101.8
FALSE	High	Master Protein Candidate	A0A4W2FUT5	Inter-alpha-trypsin inhibitor heavy chain 2 OS=Bos indicus x Bos taurus OX=30522 GN=ITIH2 PE=3 SV=1	0	32.869	10	8	26	8	946	106.1	7.94	82.5	8	0	1.157	0.881	0.906	0.962	1.025	1.042	0.929	1.053	1.018	0.853	1.018	0.881	1.161	1.084	1.018	100	100	100	115.7	88.1	90.6	96.2	102.5	104.2	92.9	105.3	101.8	85.3	101.8	88.1	116.1	108.4	101.8
FALSE	High	None	A0A3Q1MAK6	Serpin family D member 1 OS=Bos taurus OX=9913 GN=SERPIND1 PE=3 SV=1	0	71.546	27	8	38	8	488	54	6.86	139.27	8	0	1.103	0.995	0.908	1.066	1.184	1.119	0.906	0.964	1.029	0.913	1.017	0.941	1.09	0.889	0.912	100	100	100	110.3	99.5	90.8	106.6	118.4	111.9	90.6	96.4	102.9	91.3	101.7	94.1	109	88.9	91.2
FALSE	High	None	A0A3Q1LM32	Complement component C6 OS=Bos taurus OX=9913 GN=C6 PE=3 SV=1	0	39.867	12	8	20	8	935	105	6.87	62.74	8	0	0.873	0.718	1.019	1.041	0.848	0.747	0.954	1.17	0.91	0.945	1.248	1.279	1.042	0.712	0.968	100	100	100	87.3	71.8	101.9	104.1	84.8	74.7	95.4	117	91	94.5	124.8	127.9	104.2	71.2	96.8
FALSE	High	Master Protein	Q3ZBS7	Vitronectin OS=Bos taurus OX=9913 GN=VTN PE=1 SV=1	0	53.447	22	8	36	8	476	53.5	6.28	116.67	8	0	1.226	0.955	1.068	1.085	0.963	1.181	0.974	1.026	0.972	0.821	0.957	0.96	0.953	1.019	1.069	100	100	100	122.6	95.5	106.8	108.5	96.3	118.1	97.4	102.6	97.2	82.1	95.7	96	95.3	101.9	106.9
FALSE	High	Master Protein Candidate	A0A4W2FX48	Inter-alpha-trypsin inhibitor heavy chain 2 OS=Bos indicus x Bos taurus OX=30522 GN=ITIH2 PE=3 SV=1	0	32.869	10	8	26	8	935	104.9	7.94	82.5	8	0	1.157	0.881	0.906	0.962	1.025	1.042	0.929	1.053	1.018	0.853	1.018	0.881	1.161	1.084	1.018	100	100	100	115.7	88.1	90.6	96.2	102.5	104.2	92.9	105.3	101.8	85.3	101.8	88.1	116.1	108.4	101.8
FALSE	High	Master Protein Candidate	A0A4W2FX00	Inter-alpha-trypsin inhibitor heavy chain 2 OS=Bos indicus x Bos taurus OX=30522 GN=ITIH2 PE=3 SV=1	0	32.869	11	8	26	8	866	97.3	8.1	82.5	8	0	1.157	0.881	0.906	0.962	1.025	1.042	0.929	1.053	1.018	0.853	1.018	0.881	1.161	1.084	1.018	100	100	100	115.7	88.1	90.6	96.2	102.5	104.2	92.9	105.3	101.8	85.3	101.8	88.1	116.1	108.4	101.8
FALSE	High	Master Protein Candidate	A5D7R6	ITIH2 protein OS=Bos taurus OX=9913 GN=ITIH2 PE=1 SV=1	0	32.869	10	8	26	8	946	106.1	7.94	82.5	8	0	1.157	0.881	0.906	0.962	1.025	1.042	0.929	1.053	1.018	0.853	1.018	0.881	1.161	1.084	1.018	100	100	100	115.7	88.1	90.6	96.2	102.5	104.2	92.9	105.3	101.8	85.3	101.8	88.1	116.1	108.4	101.8
FALSE	High	Master Protein Candidate	A0A3Q1MFR4	Apolipoprotein B OS=Bos taurus OX=9913 GN=APOB PE=1 SV=1	0	15.971	2	8	16	8	4554	513.8	6.71	35.74	8	0	1.193	1.044	1.2	0.791	0.927	1.15	0.828	0.846	0.88	1.183	0.935	1.2	0.881	0.831	0.948	100	100	100	119.3	104.4	120	79.1	92.7	115	82.8	84.6	88	118.3	93.5	120	88.1	83.1	94.8
FALSE	High	Master Protein Candidate	A0A4W2CXJ4	Uncharacterized protein OS=Bos indicus x Bos taurus OX=30522 GN=ITIH2 PE=3 SV=1	0	32.869	11	8	26	8	861	96.2	7.52	82.5	8	0	1.157	0.881	0.906	0.962	1.025	1.042	0.929	1.053	1.018	0.853	1.018	0.881	1.161	1.084	1.018	100	100	100	115.7	88.1	90.6	96.2	102.5	104.2	92.9	105.3	101.8	85.3	101.8	88.1	116.1	108.4	101.8
FALSE	High	Master Protein	A0A4W2CGJ5	Uncharacterized protein OS=Bos indicus x Bos taurus OX=30522 GN=ITIH2 PE=3 SV=1	0	32.869	11	8	26	8	908	101.8	8.32	82.5	8	0	1.157	0.881	0.906	0.962	1.025	1.042	0.929	1.053	1.018	0.853	1.018	0.881	1.161	1.084	1.018	100	100	100	115.7	88.1	90.6	96.2	102.5	104.2	92.9	105.3	101.8	85.3	101.8	88.1	116.1	108.4	101.8
FALSE	High	Master Protein Candidate	A0A4W2HQB5	Inter-alpha-trypsin inhibitor heavy chain 2 OS=Bos indicus x Bos taurus OX=30522 GN=ITIH2 PE=3 SV=1	0	32.869	11	8	26	8	907	101.6	7.94	82.5	8	0	1.157	0.881	0.906	0.962	1.025	1.042	0.929	1.053	1.018	0.853	1.018	0.881	1.161	1.084	1.018	100	100	100	115.7	88.1	90.6	96.2	102.5	104.2	92.9	105.3	101.8	85.3	101.8	88.1	116.1	108.4	101.8
FALSE	High	Master Protein Candidate	A0A4W2CDR0	Uncharacterized protein OS=Bos indicus x Bos taurus OX=30522 GN=ITIH2 PE=3 SV=1	0	32.869	11	8	26	8	907	101.6	7.94	82.5	8	0	1.157	0.881	0.906	0.962	1.025	1.042	0.929	1.053	1.018	0.853	1.018	0.881	1.161	1.084	1.018	100	100	100	115.7	88.1	90.6	96.2	102.5	104.2	92.9	105.3	101.8	85.3	101.8	88.1	116.1	108.4	101.8
FALSE	High	Master Protein Candidate	A0A4W2DIL5	Actin-depolymerizing factor OS=Bos indicus x Bos taurus OX=30522 GN=GSN PE=3 SV=1	0	39.486	12	8	24	8	846	92	6.86	75.41	8	0	1.148	0.978	0.995	1.051	1.098	1.236	1.002	1.073	0.962	0.959	1.024	0.993	1.034	1.071	1.066	100	100	100	114.8	97.8	99.5	105.1	109.8	123.6	100.2	107.3	96.2	95.9	102.4	99.3	103.4	107.1	106.6
Checked	Protein FDR Confidence: Combined	Master	Accession	Description	Exp. q-value: Combined	Sum PEP Score	Coverage [%]	# Peptides	# PSMs	# Unique Peptides	# AAs	MW [kDa]	calc. pI	Score Sequest HT: Sequest HT	# Peptides (by Search Engine): Sequest HT	# Razor Peptides	Abundance Ratio: (F1, 127) / (F1, 126)	Abundance Ratio: (F2, 127) / (F2, 126)	Abundance Ratio: (F3, 127) / (F3, 126)	Abundance Ratio: (F1, 128) / (F1, 126)	Abundance Ratio: (F2, 128) / (F2, 126)	Abundance Ratio: (F3, 128) / (F3, 126)	Abundance Ratio: (F1, 129) / (F1, 126)	Abundance Ratio: (F2, 129) / (F2, 126)	Abundance Ratio: (F3, 129) / (F3, 126)	Abundance Ratio: (F1, 130) / (F1, 126)	Abundance Ratio: (F2, 130) / (F2, 126)	Abundance Ratio: (F3, 130) / (F3, 126)	Abundance Ratio: (F1, 131) / (F1, 126)	Abundance Ratio: (F2, 131) / (F2, 126)	Abundance Ratio: (F3, 131) / (F3, 126)	Abundances (Grouped): F1, 126	Abundances (Grouped): F2, 126	Abundances (Grouped): F3, 126	Abundances (Grouped): F1, 127	Abundances (Grouped): F2, 127	Abundances (Grouped): F3, 127	Abundances (Grouped): F1, 128	Abundances (Grouped): F2, 128	Abundances (Grouped): F3, 128	Abundances (Grouped): F1, 129	Abundances (Grouped): F2, 129	Abundances (Grouped): F3, 129	Abundances (Grouped): F1, 130	Abundances (Grouped): F2, 130	Abundances (Grouped): F3, 130	Abundances (Grouped): F1, 131	Abundances (Grouped): F2, 131	Abundances (Grouped): F3, 131
FALSE	High	Master Protein Candidate	A0A4W2IKH9	Apolipoprotein B OS=Bos indicus x Bos taurus OX=30522 GN=APOB PE=4 SV=1	0	15.971	2	8	16	8	4554	513.7	6.65	35.74	8	0	1.193	1.044	1.2	0.791	0.927	1.15	0.828	0.846	0.88	1.183	0.935	1.2	0.881	0.831	0.948	100	100	100	119.3	104.4	120	79.1	92.7	115	82.8	84.6	88	118.3	93.5	120	88.1	83.1	94.8
FALSE	High	Master Protein	A0A4W2FBY7	Complement component C9 OS=Bos indicus x Bos taurus OX=30522 GN=C9 PE=3 SV=1	0	49.965	24	8	31	8	548	62	5.9	108.33	8	0	0.747	0.92	0.953	0.939	0.88	1.147	1.107	1.023	0.93	1.148	0.959	0.997	0.926	1.102	1.147	100	100	100	74.7	92	95.3	93.9	88	114.7	110.7	102.3	93	114.8	95.9	99.7	92.6	110.2	114.7
FALSE	High	Master Protein Candidate	A0A4W2EE77	Vitellogenin domain-containing protein OS=Bos indicus x Bos taurus OX=30522 GN=APOB PE=4 SV=1	0	15.971	2	8	16	8	4567	515.2	6.68	35.74	8	0	1.193	1.044	1.2	0.791	0.927	1.15	0.828	0.846	0.88	1.183	0.935	1.2	0.881	0.831	0.948	100	100	100	119.3	104.4	120	79.1	92.7	115	82.8	84.6	88	118.3	93.5	120	88.1	83.1	94.8
FALSE	High	Master Protein Candidate	A0A4W2ECD6	Uncharacterized protein OS=Bos indicus x Bos taurus OX=30522 GN=ITIH2 PE=3 SV=1	0	32.869	10	8	26	8	935	104.9	7.94	82.5	8	0	1.157	0.881	0.906	0.962	1.025	1.042	0.929	1.053	1.018	0.853	1.018	0.881	1.161	1.084	1.018	100	100	100	115.7	88.1	90.6	96.2	102.5	104.2	92.9	105.3	101.8	85.3	101.8	88.1	116.1	108.4	101.8
FALSE	High	Master Protein Candidate	A0A4W2CXI5	Uncharacterized protein OS=Bos indicus x Bos taurus OX=30522 GN=ITIH2 PE=3 SV=1	0	32.869	11	8	26	8	866	97.3	8.1	82.5	8	0	1.157	0.881	0.906	0.962	1.025	1.042	0.929	1.053	1.018	0.853	1.018	0.881	1.161	1.084	1.018	100	100	100	115.7	88.1	90.6	96.2	102.5	104.2	92.9	105.3	101.8	85.3	101.8	88.1	116.1	108.4	101.8
FALSE	High	Master Protein Candidate	A0A4W2CH69	Uncharacterized protein OS=Bos indicus x Bos taurus OX=30522 GN=ITIH2 PE=3 SV=1	0	32.869	10	8	26	8	946	106.1	7.94	82.5	8	0	1.157	0.881	0.906	0.962	1.025	1.042	0.929	1.053	1.018	0.853	1.018	0.881	1.161	1.084	1.018	100	100	100	115.7	88.1	90.6	96.2	102.5	104.2	92.9	105.3	101.8	85.3	101.8	88.1	116.1	108.4	101.8
FALSE	High	None	A0A3Q1M4S0	Uncharacterized protein OS=Bos taurus OX=9913 GN=LOC506828 PE=3 SV=1	0	32.196	9	8	18	8	1358	151.3	7.43	52.45	8	0	1.004	0.926	0.965	0.823	1.122	0.87	1.087	0.966	1.27	1.022	1.154	1.036	1.036	1.199	1.1	100	100	100	100.4	92.6	96.5	82.3	112.2	87	108.7	96.6	127	102.2	115.4	103.6	103.6	119.9	110
FALSE	High	None	A0A4W2FE70	Complement component C6 OS=Bos indicus x Bos taurus OX=30522 GN=C6 PE=3 SV=1	0	39.867	13	8	20	8	843	94.5	6.27	62.74	8	0	0.873	0.718	1.019	1.041	0.848	0.747	0.954	1.17	0.91	0.945	1.248	1.279	1.042	0.712	0.968	100	100	100	87.3	71.8	101.9	104.1	84.8	74.7	95.4	117	91	94.5	124.8	127.9	104.2	71.2	96.8
FALSE	High	Master Protein Candidate	A0A4W2FUN7	Inter-alpha-trypsin inhibitor heavy chain 2 OS=Bos indicus x Bos taurus OX=30522 GN=ITIH2 PE=3 SV=1	0	32.869	11	8	26	8	908	101.8	8.32	82.5	8	0	1.157	0.881	0.906	0.962	1.025	1.042	0.929	1.053	1.018	0.853	1.018	0.881	1.161	1.084	1.018	100	100	100	115.7	88.1	90.6	96.2	102.5	104.2	92.9	105.3	101.8	85.3	101.8	88.1	116.1	108.4	101.8
FALSE	High	Master Protein	A0A4W2FTB5	Alpha-2-glycoprotein 1, zinc-binding OS=Bos indicus x Bos taurus OX=30522 GN=AZGP1 PE=3 SV=1	0	27.577	31	7	15	7	299	33.8	5.24	45.96	7	0	0.872	0.981	1.094	0.967	0.992	0.897	1.029	0.937	0.944	1.071	0.81	1.068	0.757	0.912	1.019	100	100	100	87.2	98.1	109.4	96.7	99.2	89.7	102.9	93.7	94.4	107.1	81	106.8	75.7	91.2	101.9
FALSE	High	None	A0A3Q1MU98	Complement component C9 OS=Bos taurus OX=9913 GN=C9 PE=1 SV=1	0	38.126	22	7	25	7	506	57.4	6	81.49	7	0	0.748	0.94	0.963	0.938	0.875	1.185	1.122	1.03	0.927	1.163	0.958	1.003	0.929	1.128	1.137	100	100	100	74.8	94	96.3	93.8	87.5	118.5	112.2	103	92.7	116.3	95.8	100.3	92.9	112.8	113.7
FALSE	High	Master Protein Candidate	A0A4W2FCW8	Complement C7 OS=Bos indicus x Bos taurus OX=30522 GN=C7 PE=3 SV=1	0	26.787	10	7	17	7	799	88.3	7.2	42.99	7	0	0.974	0.975	0.965	0.959	1.091	1.074	0.928	0.848	0.972	1.246	1.101	1.144	1.275	0.99	1.095	100	100	100	97.4	97.5	96.5	95.9	109.1	107.4	92.8	84.8	97.2	124.6	110.1	114.4	127.5	99	109.5
FALSE	High	Master Protein Candidate	Q29RQ1	Complement component C7 OS=Bos taurus OX=9913 GN=C7 PE=2 SV=1	0	26.787	9	7	17	7	843	93	7.11	42.99	7	0	0.974	0.975	0.965	0.959	1.091	1.074	0.928	0.848	0.972	1.246	1.101	1.144	1.275	0.99	1.095	100	100	100	97.4	97.5	96.5	95.9	109.1	107.4	92.8	84.8	97.2	124.6	110.1	114.4	127.5	99	109.5
FALSE	High	None	F1MJH1	Actin-depolymerizing factor OS=Bos taurus OX=9913 GN=GSN PE=3 SV=1	0	36.58	12	7	22	7	731	80.7	5.71	73.12	7	0	1.148	0.98	0.995	1.051	1.103	1.236	1.002	1.082	0.962	0.959	1.032	0.993	1.034	1.082	1.066	100	100	100	114.8	98	99.5	105.1	110.3	123.6	100.2	108.2	96.2	95.9	103.2	99.3	103.4	108.2	106.6
FALSE	High	None	A0A4W2HFS7	Complement component C6 OS=Bos indicus x Bos taurus OX=30522 GN=C6 PE=3 SV=1	0	34.906	9	7	17	7	918	103.4	6.57	49.8	7	0	0.865	0.712	1.004	1.038	0.832	0.697	0.973	1.174	0.893	0.921	1.257	1.304	1.037	0.698	0.976	100	100	100	86.5	71.2	100.4	103.8	83.2	69.7	97.3	117.4	89.3	92.1	125.7	130.4	103.7	69.8	97.6
FALSE	High	Master Protein Candidate	A0A4W2BNS9	Alpha-2-glycoprotein 1, zinc-binding OS=Bos indicus x Bos taurus OX=30522 GN=AZGP1 PE=3 SV=1	0	27.577	31	7	15	7	300	34	5.24	45.96	7	0	0.872	0.981	1.094	0.967	0.992	0.897	1.029	0.937	0.944	1.071	0.81	1.068	0.757	0.912	1.019	100	100	100	87.2	98.1	109.4	96.7	99.2	89.7	102.9	93.7	94.4	107.1	81	106.8	75.7	91.2	101.9
FALSE	High	None	A0A4W2HF00	Complement component C6 OS=Bos indicus x Bos taurus OX=30522 GN=C6 PE=3 SV=1	0	34.906	10	7	17	7	913	102.9	6.61	49.8	7	0	0.865	0.712	1.004	1.038	0.832	0.697	0.973	1.174	0.893	0.921	1.257	1.304	1.037	0.698	0.976	100	100	100	86.5	71.2	100.4	103.8	83.2	69.7	97.3	117.4	89.3	92.1	125.7	130.4	103.7	69.8	97.6
FALSE	High	None	A0A4W2BR93	SMB domain-containing protein OS=Bos indicus x Bos taurus OX=30522 GN=VTN PE=4 SV=1	0	46.289	19	7	32	7	469	52.3	5.55	102.14	7	0	1.226	0.959	1.079	1.085	0.988	1.209	0.974	1.038	0.977	0.821	0.951	0.973	0.953	1.029	1.074	100	100	100	122.6	95.9	107.9	108.5	98.8	120.9	97.4	103.8	97.7	82.1	95.1	97.3	95.3	102.9	107.4
FALSE	High	Master Protein Candidate	Q6T182	Sex hormone-binding globulin (Fragment) OS=Bos taurus OX=9913 GN=SHBG PE=2 SV=1	0	26.459	26	7	17	7	371	40.1	5.74	43.88	7	0	0.969	1.034	0.981	0.949	1.278	0.985	0.988	0.98	1.043	0.9	1.099	0.985	1.011	1.058	1.153	100	100	100	96.9	103.4	98.1	94.9	127.8	98.5	98.8	98	104.3	90	109.9	98.5	101.1	105.8	115.3
FALSE	High	None	Q3SX14	Gelsolin OS=Bos taurus OX=9913 GN=GSN PE=2 SV=1	0	36.58	12	7	22	7	731	80.7	5.78	73.12	7	0	1.148	0.98	0.995	1.051	1.103	1.236	1.002	1.082	0.962	0.959	1.032	0.993	1.034	1.082	1.066	100	100	100	114.8	98	99.5	105.1	110.3	123.6	100.2	108.2	96.2	95.9	103.2	99.3	103.4	108.2	106.6
FALSE	High	Master Protein	A0A4W2G8X0	Complement C8 alpha chain OS=Bos indicus x Bos taurus OX=30522 GN=C8A PE=3 SV=1	0	41.716	17	7	18	7	589	66.2	6.52	61.31	7	0	0.814	0.986	0.864	0.844	1.073	0.731	1.113	0.828	1.005	0.786	0.902	0.957	0.775	0.779	0.777	100	100	100	81.4	98.6	86.4	84.4	107.3	73.1	111.3	82.8	100.5	78.6	90.2	95.7	77.5	77.9	77.7
FALSE	High	None	A0A3Q1MIS1	Actin-depolymerizing factor OS=Bos taurus OX=9913 GN=GSN PE=3 SV=1	0	36.58	11	7	22	7	817	90.1	6.35	73.12	7	0	1.148	0.98	0.995	1.051	1.103	1.236	1.002	1.082	0.962	0.959	1.032	0.993	1.034	1.082	1.066	100	100	100	114.8	98	99.5	105.1	110.3	123.6	100.2	108.2	96.2	95.9	103.2	99.3	103.4	108.2	106.6
FALSE	High	None	A0A452DI25	Hemopexin OS=Bos taurus OX=9913 GN=HPX PE=4 SV=1	0	54.611	18	7	68	7	459	52.1	7.66	229.61	7	0	0.941	1.034	1.043	1.098	0.993	0.965	1.124	1.069	0.962	1.119	0.951	1.127	0.984	1.085	1.084	100	100	100	94.1	103.4	104.3	109.8	99.3	96.5	112.4	106.9	96.2	111.9	95.1	112.7	98.4	108.5	108.4
FALSE	High	Master Protein Candidate	A0A4W2HET9	Complement C7 OS=Bos indicus x Bos taurus OX=30522 GN=C7 PE=3 SV=1	0	26.787	10	7	17	7	779	86.1	7.08	42.99	7	0	0.974	0.975	0.965	0.959	1.091	1.074	0.928	0.848	0.972	1.246	1.101	1.144	1.275	0.99	1.095	100	100	100	97.4	97.5	96.5	95.9	109.1	107.4	92.8	84.8	97.2	124.6	110.1	114.4	127.5	99	109.5
FALSE	High	Master Protein	A0A4W2HBI5	Complement C7 OS=Bos indicus x Bos taurus OX=30522 GN=C7 PE=3 SV=1	0	26.787	9	7	17	7	843	93	7.11	42.99	7	0	0.974	0.975	0.965	0.959	1.091	1.074	0.928	0.848	0.972	1.246	1.101	1.144	1.275	0.99	1.095	100	100	100	97.4	97.5	96.5	95.9	109.1	107.4	92.8	84.8	97.2	124.6	110.1	114.4	127.5	99	109.5
FALSE	High	Master Protein Candidate	A0A4W2EAM5	Uncharacterized protein OS=Bos indicus x Bos taurus OX=30522 GN=C7 PE=3 SV=1	0	26.787	10	7	17	7	779	86.1	7.18	42.99	7	0	0.974	0.975	0.965	0.959	1.091	1.074	0.928	0.848	0.972	1.246	1.101	1.144	1.275	0.99	1.095	100	100	100	97.4	97.5	96.5	95.9	109.1	107.4	92.8	84.8	97.2	124.6	110.1	114.4	127.5	99	109.5
FALSE	High	Master Protein	A0A4W2IQY5	Angiotensin 1-10 OS=Bos indicus x Bos taurus OX=30522 GN=AGT PE=3 SV=1	0	48.267	27	7	25	7	476	51.4	6.96	99.05	7	0	1.053	1.031	1.014	1.037	1.077	1.137	0.933	1.021	0.97	0.849	1.146	0.894	1.039	0.942	0.979	100	100	100	105.3	103.1	101.4	103.7	107.7	113.7	93.3	102.1	97	84.9	114.6	89.4	103.9	94.2	97.9
FALSE	High	None	A0A3Q1MJJ4	Apolipoprotein A-I OS=Bos taurus OX=9913 GN=APOA1 PE=1 SV=1	0	33.497	28	7	34	7	250	28.7	5.77	111.29	7	0	1.547	0.958	0.985	0.775	1.069	1.472	1.005	0.784	1.156	1.072	1.037	1.005	1.011	1.231	1.619	100	100	100	154.7	95.8	98.5	77.5	106.9	147.2	100.5	78.4	115.6	107.2	103.7	100.5	101.1	123.1	161.9
FALSE	High	None	A0A3Q1MIW2	Actin-depolymerizing factor OS=Bos taurus OX=9913 GN=GSN PE=3 SV=1	0	36.58	12	7	22	7	742	81.9	5.71	73.12	7	0	1.148	0.98	0.995	1.051	1.103	1.236	1.002	1.082	0.962	0.959	1.032	0.993	1.034	1.082	1.066	100	100	100	114.8	98	99.5	105.1	110.3	123.6	100.2	108.2	96.2	95.9	103.2	99.3	103.4	108.2	106.6
FALSE	High	Master Protein Candidate	A5PKC2	SHBG protein OS=Bos taurus OX=9913 GN=SHBG PE=2 SV=1	0	26.459	24	7	17	7	401	43.3	6.14	43.88	7	0	0.969	1.034	0.981	0.949	1.278	0.985	0.988	0.98	1.043	0.9	1.099	0.985	1.011	1.058	1.153	100	100	100	96.9	103.4	98.1	94.9	127.8	98.5	98.8	98	104.3	90	109.9	98.5	101.1	105.8	115.3
FALSE	High	None	A0A4W2D3D9	Actin-depolymerizing factor OS=Bos indicus x Bos taurus OX=30522 GN=GSN PE=3 SV=1	0	36.58	12	7	22	7	772	84.9	5.78	73.12	7	0	1.148	0.98	0.995	1.051	1.103	1.236	1.002	1.082	0.962	0.959	1.032	0.993	1.034	1.082	1.066	100	100	100	114.8	98	99.5	105.1	110.3	123.6	100.2	108.2	96.2	95.9	103.2	99.3	103.4	108.2	106.6
FALSE	High	None	A0A4W2HCA9	Complement component C6 OS=Bos indicus x Bos taurus OX=30522 GN=C6 PE=3 SV=1	0	34.906	10	7	17	7	910	102.5	6.52	49.8	7	0	0.865	0.712	1.004	1.038	0.832	0.697	0.973	1.174	0.893	0.921	1.257	1.304	1.037	0.698	0.976	100	100	100	86.5	71.2	100.4	103.8	83.2	69.7	97.3	117.4	89.3	92.1	125.7	130.4	103.7	69.8	97.6
FALSE	High	Master Protein Candidate	Q3ZCH5	Zinc-alpha-2-glycoprotein OS=Bos taurus OX=9913 GN=AZGP1 PE=2 SV=1	0	27.577	31	7	15	7	299	33.8	5.24	45.96	7	0	0.872	0.981	1.094	0.967	0.992	0.897	1.029	0.937	0.944	1.071	0.81	1.068	0.757	0.912	1.019	100	100	100	87.2	98.1	109.4	96.7	99.2	89.7	102.9	93.7	94.4	107.1	81	106.8	75.7	91.2	101.9
FALSE	High	Master Protein Candidate	A0A4W2CBD1	Uncharacterized protein OS=Bos indicus x Bos taurus OX=30522 GN=C7 PE=3 SV=1	0	26.787	10	7	17	7	799	88.2	7.28	42.99	7	0	0.974	0.975	0.965	0.959	1.091	1.074	0.928	0.848	0.972	1.246	1.101	1.144	1.275	0.99	1.095	100	100	100	97.4	97.5	96.5	95.9	109.1	107.4	92.8	84.8	97.2	124.6	110.1	114.4	127.5	99	109.5
Checked	Protein FDR Confidence: Combined	Master	Accession	Description	Exp. q-value: Combined	Sum PEP Score	Coverage [%]	# Peptides	# PSMs	# Unique Peptides	# AAs	MW [kDa]	calc. pI	Score Sequest HT: Sequest HT	# Peptides (by Search Engine): Sequest HT	# Razor Peptides	Abundance Ratio: (F1, 127) / (F1, 126)	Abundance Ratio: (F2, 127) / (F2, 126)	Abundance Ratio: (F3, 127) / (F3, 126)	Abundance Ratio: (F1, 128) / (F1, 126)	Abundance Ratio: (F2, 128) / (F2, 126)	Abundance Ratio: (F3, 128) / (F3, 126)	Abundance Ratio: (F1, 129) / (F1, 126)	Abundance Ratio: (F2, 129) / (F2, 126)	Abundance Ratio: (F3, 129) / (F3, 126)	Abundance Ratio: (F1, 130) / (F1, 126)	Abundance Ratio: (F2, 130) / (F2, 126)	Abundance Ratio: (F3, 130) / (F3, 126)	Abundance Ratio: (F1, 131) / (F1, 126)	Abundance Ratio: (F2, 131) / (F2, 126)	Abundance Ratio: (F3, 131) / (F3, 126)	Abundances (Grouped): F1, 126	Abundances (Grouped): F2, 126	Abundances (Grouped): F3, 126	Abundances (Grouped): F1, 127	Abundances (Grouped): F2, 127	Abundances (Grouped): F3, 127	Abundances (Grouped): F1, 128	Abundances (Grouped): F2, 128	Abundances (Grouped): F3, 128	Abundances (Grouped): F1, 129	Abundances (Grouped): F2, 129	Abundances (Grouped): F3, 129	Abundances (Grouped): F1, 130	Abundances (Grouped): F2, 130	Abundances (Grouped): F3, 130	Abundances (Grouped): F1, 131	Abundances (Grouped): F2, 131	Abundances (Grouped): F3, 131
FALSE	High	None	A0A4W2IJL1	Actin-depolymerizing factor OS=Bos indicus x Bos taurus OX=30522 GN=GSN PE=3 SV=1	0	36.58	12	7	22	7	773	85.2	6.47	73.12	7	0	1.148	0.98	0.995	1.051	1.103	1.236	1.002	1.082	0.962	0.959	1.032	0.993	1.034	1.082	1.066	100	100	100	114.8	98	99.5	105.1	110.3	123.6	100.2	108.2	96.2	95.9	103.2	99.3	103.4	108.2	106.6
FALSE	High	None	A0A4W2INW9	Actin-depolymerizing factor OS=Bos indicus x Bos taurus OX=30522 GN=GSN PE=3 SV=1	0	36.58	11	7	22	7	817	90.1	6.35	73.12	7	0	1.148	0.98	0.995	1.051	1.103	1.236	1.002	1.082	0.962	0.959	1.032	0.993	1.034	1.082	1.066	100	100	100	114.8	98	99.5	105.1	110.3	123.6	100.2	108.2	96.2	95.9	103.2	99.3	103.4	108.2	106.6
FALSE	High	Master Protein	A0A4W2I2Y4	Sex hormone binding globulin OS=Bos indicus x Bos taurus OX=30522 GN=SHBG PE=4 SV=1	0	26.459	23	7	17	7	425	46	6.34	43.88	7	0	0.969	1.034	0.981	0.949	1.278	0.985	0.988	0.98	1.043	0.9	1.099	0.985	1.011	1.058	1.153	100	100	100	96.9	103.4	98.1	94.9	127.8	98.5	98.8	98	104.3	90	109.9	98.5	101.1	105.8	115.3
FALSE	High	Master Protein Candidate	A0A4W2CE29	Uncharacterized protein OS=Bos indicus x Bos taurus OX=30522 GN=C7 PE=3 SV=1	0	26.787	9	7	17	7	843	93	7.2	42.99	7	0	0.974	0.975	0.965	0.959	1.091	1.074	0.928	0.848	0.972	1.246	1.101	1.144	1.275	0.99	1.095	100	100	100	97.4	97.5	96.5	95.9	109.1	107.4	92.8	84.8	97.2	124.6	110.1	114.4	127.5	99	109.5
FALSE	High	Master Protein Candidate	A0A4W2CEX0	Uncharacterized protein OS=Bos indicus x Bos taurus OX=30522 GN=C7 PE=3 SV=1	0	26.787	5	7	17	7	1682	188.4	5.43	42.99	7	0	0.974	0.975	0.965	0.959	1.091	1.074	0.928	0.848	0.972	1.246	1.101	1.144	1.275	0.99	1.095	100	100	100	97.4	97.5	96.5	95.9	109.1	107.4	92.8	84.8	97.2	124.6	110.1	114.4	127.5	99	109.5
FALSE	High	None	A0A4W2ENS5	Actin-depolymerizing factor OS=Bos indicus x Bos taurus OX=30522 GN=GSN PE=3 SV=1	0	36.58	11	7	22	7	817	90	6.25	73.12	7	0	1.148	0.98	0.995	1.051	1.103	1.236	1.002	1.082	0.962	0.959	1.032	0.993	1.034	1.082	1.066	100	100	100	114.8	98	99.5	105.1	110.3	123.6	100.2	108.2	96.2	95.9	103.2	99.3	103.4	108.2	106.6
FALSE	High	None	A0A4W2HLF1	Inter-alpha-trypsin inhibitor heavy chain 2 OS=Bos indicus x Bos taurus OX=30522 GN=ITIH2 PE=3 SV=1	0	29.13	9	6	20	6	910	102.1	8.06	66.44	6	0	1.163	0.881	0.92	0.92	1.018	1.057	0.939	0.993	0.959	0.892	1.021	0.912	1.236	1.073	1.034	100	100	100	116.3	88.1	92	92	101.8	105.7	93.9	99.3	95.9	89.2	102.1	91.2	123.6	107.3	103.4
FALSE	High	Master Protein	A0A4W2DRH6	Serpin family F member 2 OS=Bos indicus x Bos taurus OX=30522 GN=SERPINF2 PE=3 SV=1	0	31.635	21	6	14	6	492	54.7	5.72	45.67	6	0	1.039	0.954	1.02	0.937	0.974	1.067	0.861	0.861	0.885	1.054	0.992	0.996	0.892	0.765	0.811	100	100	100	103.9	95.4	102	93.7	97.4	106.7	86.1	86.1	88.5	105.4	99.2	99.6	89.2	76.5	81.1
FALSE	High	None	Q95KV5	Fibronectin (Fragment) OS=Bos taurus OX=9913 GN=FN PE=2 SV=1	0	25.098	25	6	14	6	347	38.3	7.36	38.42	6	0	0.987	1.076	1.054	1.187	1.177	1.039	1.005	0.993	1.142	1.009	0.968	0.924	1.291	0.85	1.033	100	100	100	98.7	107.6	105.4	118.7	117.7	103.9	100.5	99.3	114.2	100.9	96.8	92.4	129.1	85	103.3
FALSE	High	Master Protein Candidate	A0A4W2FPG8	Lipopolysaccharide-binding protein OS=Bos indicus x Bos taurus OX=30522 GN=BPI PE=3 SV=1	0	22.087	16	6	15	6	438	48.9	6.54	42.21	6	0	0.794	1.101	1.051	1.097	0.886	0.754	1.199	1.114	0.856	1.482	0.836	1.43	0.87	1.321	1.207	100	100	100	79.4	110.1	105.1	109.7	88.6	75.4	119.9	111.4	85.6	148.2	83.6	143	87	132.1	120.7
FALSE	High	Master Protein Candidate	Q2TBI0	Lipopolysaccharide-binding protein OS=Bos taurus OX=9913 GN=LBP PE=2 SV=1	0	22.087	15	6	15	6	481	53.7	7.09	42.21	6	0	0.794	1.101	1.051	1.097	0.886	0.754	1.199	1.114	0.856	1.482	0.836	1.43	0.87	1.321	1.207	100	100	100	79.4	110.1	105.1	109.7	88.6	75.4	119.9	111.4	85.6	148.2	83.6	143	87	132.1	120.7
FALSE	High	Master Protein Candidate	A0A4W2CXC7	Lipopolysaccharide-binding protein OS=Bos indicus x Bos taurus OX=30522 GN=BPI PE=3 SV=1	0	22.087	15	6	15	6	481	53.7	7.09	42.21	6	0	0.794	1.101	1.051	1.097	0.886	0.754	1.199	1.114	0.856	1.482	0.836	1.43	0.87	1.321	1.207	100	100	100	79.4	110.1	105.1	109.7	88.6	75.4	119.9	111.4	85.6	148.2	83.6	143	87	132.1	120.7
FALSE	High	Master Protein Candidate	A0A3Q1LKB0	Lipopolysaccharide-binding protein OS=Bos taurus OX=9913 GN=LBP PE=3 SV=1	0	22.087	15	6	15	6	476	53.3	6.84	42.21	6	0	0.794	1.101	1.051	1.097	0.886	0.754	1.199	1.114	0.856	1.482	0.836	1.43	0.87	1.321	1.207	100	100	100	79.4	110.1	105.1	109.7	88.6	75.4	119.9	111.4	85.6	148.2	83.6	143	87	132.1	120.7
FALSE	High	Master Protein Candidate	A0A4W2BLP0	Serpin family F member 2 OS=Bos indicus x Bos taurus OX=30522 GN=SERPINF2 PE=3 SV=1	0	31.635	21	6	14	6	491	54.5	5.72	45.67	6	0	1.039	0.954	1.02	0.937	0.974	1.067	0.861	0.861	0.885	1.054	0.992	0.996	0.892	0.765	0.811	100	100	100	103.9	95.4	102	93.7	97.4	106.7	86.1	86.1	88.5	105.4	99.2	99.6	89.2	76.5	81.1
FALSE	High	Master Protein Candidate	A0A4W2FPV2	Serpin family F member 2 OS=Bos indicus x Bos taurus OX=30522 GN=SERPINF2 PE=3 SV=1	0	31.635	21	6	14	6	492	54.7	5.72	45.67	6	0	1.039	0.954	1.02	0.937	0.974	1.067	0.861	0.861	0.885	1.054	0.992	0.996	0.892	0.765	0.811	100	100	100	103.9	95.4	102	93.7	97.4	106.7	86.1	86.1	88.5	105.4	99.2	99.6	89.2	76.5	81.1
FALSE	High	Master Protein Candidate	A0A4W2ERV2	Bradykinin OS=Bos indicus x Bos taurus OX=30522 GN=KNG1 PE=4 SV=1	0	13.594	9	6	25	6	584	64.6	6.83	66.47	6	0	1.042	1.747	1.208	0.834	0.844	0.949	1.011	1.054	1.047	0.971	0.85	0.885	1.095	0.717	0.905	100	100	100	104.2	174.7	120.8	83.4	84.4	94.9	101.1	105.4	104.7	97.1	85	88.5	109.5	71.7	90.5
FALSE	High	Master Protein Candidate	A5PJ69	SERPINA10 protein OS=Bos taurus OX=9913 GN=SERPINA10 PE=2 SV=1	0	23.223	20	6	14	6	452	52	6.48	37.52	6	0	0.91	1.092	1.225	1.191	1.183	0.88	0.96	1.143	1.135	1.166	1.193	1.224	1.114	0.983	0.964	100	100	100	91	109.2	122.5	119.1	118.3	88	96	114.3	113.5	116.6	119.3	122.4	111.4	98.3	96.4
FALSE	High	Master Protein Candidate	F1N5M2	Gc-globulin OS=Bos taurus OX=9913 GN=GC PE=4 SV=2	0	46.061	19	6	35	6	474	53.3	5.6	125.45	6	0	1.092	1.155	1.072	1.132	1.062	0.982	1.074	1.058	1.001	0.915	0.832	0.846	0.912	0.993	0.977	100	100	100	109.2	115.5	107.2	113.2	106.2	98.2	107.4	105.8	100.1	91.5	83.2	84.6	91.2	99.3	97.7
FALSE	High	None	A0A4W2E606	Uncharacterized protein OS=Bos indicus x Bos taurus OX=30522 GN=HPX PE=4 SV=1	0	44.715	17	6	68	6	425	48.3	7.97	214.82	6	0	0.952	1.039	1.027	1.133	0.858	0.967	1.127	1.171	0.905	1.261	0.859	1.199	0.947	1.106	1.08	100	100	100	95.2	103.9	102.7	113.3	85.8	96.7	112.7	117.1	90.5	126.1	85.9	119.9	94.7	110.6	108
FALSE	High	Master Protein	Q2KIF2	Leucine-rich alpha-2-glycoprotein 1 OS=Bos taurus OX=9913 GN=LRG1 PE=2 SV=1	0	30.602	20	6	25	6	346	38.3	6.99	76.98	6	0	1.13	0.951	1.001	1.123	1.059	1.002	1.059	0.927	0.895	1.079	0.898	0.944	0.941	0.937	0.944	100	100	100	113	95.1	100.1	112.3	105.9	100.2	105.9	92.7	89.5	107.9	89.8	94.4	94.1	93.7	94.4
FALSE	High	Master Protein	A0A140T8C8	Bradykinin OS=Bos taurus OX=9913 GN=KNG1 PE=4 SV=1	0	13.594	9	6	25	6	621	68.9	6.67	66.47	6	0	1.042	1.747	1.208	0.834	0.844	0.949	1.011	1.054	1.047	0.971	0.85	0.885	1.095	0.717	0.905	100	100	100	104.2	174.7	120.8	83.4	84.4	94.9	101.1	105.4	104.7	97.1	85	88.5	109.5	71.7	90.5
FALSE	High	Master Protein Candidate	P01044	Kininogen-1 OS=Bos taurus OX=9913 GN=KNG1 PE=1 SV=1	0	13.594	9	6	25	6	621	68.8	6.62	66.47	6	0	1.042	1.747	1.208	0.834	0.844	0.949	1.011	1.054	1.047	0.971	0.85	0.885	1.095	0.717	0.905	100	100	100	104.2	174.7	120.8	83.4	84.4	94.9	101.1	105.4	104.7	97.1	85	88.5	109.5	71.7	90.5
FALSE	High	Master Protein	A0A140T897	Albumin OS=Bos taurus OX=9913 GN=ALB PE=4 SV=1	0	265.68	61	40	788	6	607	69.3	6.18	1980.78	40	33	1.124	0.898	0.893	0.984	1.01	1.122	1.026	1.013	1.017	0.91	1.009	0.947	1.051	1.014	1.031	100	100	100	112.4	89.8	89.3	98.4	101	112.2	102.6	101.3	101.7	91	100.9	94.7	105.1	101.4	103.1
FALSE	High	Master Protein Candidate	A0A4W2EMV2	Lipopolysaccharide-binding protein OS=Bos indicus x Bos taurus OX=30522 GN=BPI PE=3 SV=1	0	22.087	16	6	15	6	438	48.9	6.54	42.21	6	0	0.794	1.101	1.051	1.097	0.886	0.754	1.199	1.114	0.856	1.482	0.836	1.43	0.87	1.321	1.207	100	100	100	79.4	110.1	105.1	109.7	88.6	75.4	119.9	111.4	85.6	148.2	83.6	143	87	132.1	120.7
FALSE	High	None	V6F869	Apolipoprotein A-I-like OS=Bos taurus OX=9913 GN=LOC100297695 PE=3 SV=1	0	23.561	27	6	29	6	208	23.6	5.55	92.52	6	0	1.566	0.954	0.961	0.737	1.09	1.492	0.989	0.759	1.183	1.075	1.024	1.003	0.99	1.291	1.751	100	100	100	156.6	95.4	96.1	73.7	109	149.2	98.9	75.9	118.3	107.5	102.4	100.3	99	129.1	175.1
FALSE	High	None	Q95KV4	Fibronectin (Fragment) OS=Bos taurus OX=9913 GN=FN PE=2 SV=1	0	24.114	27	6	13	6	320	35.5	6.77	35.33	6	0	0.933	1.095	1.01	1.288	1.096	0.904	0.979	0.996	1.098	1.128	1.015	1.051	1.3	0.845	1.09	100	100	100	93.3	109.5	101	128.8	109.6	90.4	97.9	99.6	109.8	112.8	101.5	105.1	130	84.5	109
FALSE	High	None	A0A4W2FCS7	Complement C7 OS=Bos indicus x Bos taurus OX=30522 GN=C7 PE=3 SV=1	0	23.625	9	6	14	6	759	83.3	6.73	35.65	6	0	0.875	0.932	0.933	0.922	1.13	1.102	0.897	0.84	0.978	0.944	1.006	1.012	1.048	0.943	0.963	100	100	100	87.5	93.2	93.3	92.2	113	110.2	89.7	84	97.8	94.4	100.6	101.2	104.8	94.3	96.3
FALSE	High	Master Protein Candidate	A0A4W2DAD9	Coagulation factor V OS=Bos indicus x Bos taurus OX=30522 GN=F5 PE=3 SV=1	0	13.546	2	6	12	6	2188	246.5	5.86	30.9	6	0	1.016	1.19	1.144	1.255	1.081	0.974	1.133	0.993	0.961	1.53	0.968	1.127	1.182	0.985	0.933	100	100	100	101.6	119	114.4	125.5	108.1	97.4	113.3	99.3	96.1	153	96.8	112.7	118.2	98.5	93.3
FALSE	High	Master Protein	Q28085	Complement factor H OS=Bos taurus OX=9913 GN=CFH PE=1 SV=3	0	110.038	24	21	63	6	1236	140.3	6.81	213.27	21	15	1.081	1.04	1.033	1.037	0.975	0.912	0.958	1.086	0.911	0.91	0.986	0.871	0.893	0.972	1.014	100	100	100	108.1	104	103.3	103.7	97.5	91.2	95.8	108.6	91.1	91	98.6	87.1	89.3	97.2	101.4
FALSE	High	Master Protein Candidate	A0A4W2EQC6	Leucine rich alpha-2-glycoprotein 1 OS=Bos indicus x Bos taurus OX=30522 GN=LRG1 PE=4 SV=1	0	30.602	20	6	25	6	353	39.2	7.53	76.98	6	0	1.13	0.951	1.001	1.123	1.059	1.002	1.059	0.927	0.895	1.079	0.898	0.944	0.941	0.937	0.944	100	100	100	113	95.1	100.1	112.3	105.9	100.2	105.9	92.7	89.5	107.9	89.8	94.4	94.1	93.7	94.4
FALSE	High	None	A0A4W2EW60	Uncharacterized protein OS=Bos indicus x Bos taurus OX=30522 GN=ALB PE=4 SV=1	0	263.406	56	39	604	6	646	74	6.77	1676.49	39	0	1.133	0.905	0.902	0.937	0.994	1.103	0.97	0.964	0.967	0.908	0.969	0.946	0.958	0.997	0.991	100	100	100	113.3	90.5	90.2	93.7	99.4	110.3	97	96.4	96.7	90.8	96.9	94.6	95.8	99.7	99.1
FALSE	High	Master Protein Candidate	Q28107	Coagulation factor V OS=Bos taurus OX=9913 GN=F5 PE=1 SV=1	0	13.546	2	6	12	6	2211	248.8	5.83	30.9	6	0	1.016	1.19	1.144	1.255	1.081	0.974	1.133	0.993	0.961	1.53	0.968	1.127	1.182	0.985	0.933	100	100	100	101.6	119	114.4	125.5	108.1	97.4	113.3	99.3	96.1	153	96.8	112.7	118.2	98.5	93.3
FALSE	High	None	A0A4W2CCN9	Uncharacterized protein OS=Bos indicus x Bos taurus OX=30522 PE=3 SV=1	0	23.561	28	6	29	6	207	23.9	5.88	92.52	6	0	1.566	0.954	0.961	0.737	1.09	1.492	0.989	0.759	1.183	1.075	1.024	1.003	0.99	1.291	1.751	100	100	100	156.6	95.4	96.1	73.7	109	149.2	98.9	75.9	118.3	107.5	102.4	100.3	99	129.1	175.1
FALSE	High	Master Protein Candidate	A0A4W2GRV0	Coagulation factor V OS=Bos indicus x Bos taurus OX=30522 GN=F5 PE=3 SV=1	0	13.546	3	6	12	6	2124	239.9	6.18	30.9	6	0	1.016	1.19	1.144	1.255	1.081	0.974	1.133	0.993	0.961	1.53	0.968	1.127	1.182	0.985	0.933	100	100	100	101.6	119	114.4	125.5	108.1	97.4	113.3	99.3	96.1	153	96.8	112.7	118.2	98.5	93.3
Checked	Protein FDR Confidence: Combined	Master	Accession	Description	Exp. q-value: Combined	Sum PEP Score	Coverage [%]	# Peptides	# PSMs	# Unique Peptides	# AAs	MW [kDa]	calc. pI	Score Sequest HT: Sequest HT	# Peptides (by Search Engine): Sequest HT	# Razor Peptides	Abundance Ratio: (F1, 127) / (F1, 126)	Abundance Ratio: (F2, 127) / (F2, 126)	Abundance Ratio: (F3, 127) / (F3, 126)	Abundance Ratio: (F1, 128) / (F1, 126)	Abundance Ratio: (F2, 128) / (F2, 126)	Abundance Ratio: (F3, 128) / (F3, 126)	Abundance Ratio: (F1, 129) / (F1, 126)	Abundance Ratio: (F2, 129) / (F2, 126)	Abundance Ratio: (F3, 129) / (F3, 126)	Abundance Ratio: (F1, 130) / (F1, 126)	Abundance Ratio: (F2, 130) / (F2, 126)	Abundance Ratio: (F3, 130) / (F3, 126)	Abundance Ratio: (F1, 131) / (F1, 126)	Abundance Ratio: (F2, 131) / (F2, 126)	Abundance Ratio: (F3, 131) / (F3, 126)	Abundances (Grouped): F1, 126	Abundances (Grouped): F2, 126	Abundances (Grouped): F3, 126	Abundances (Grouped): F1, 127	Abundances (Grouped): F2, 127	Abundances (Grouped): F3, 127	Abundances (Grouped): F1, 128	Abundances (Grouped): F2, 128	Abundances (Grouped): F3, 128	Abundances (Grouped): F1, 129	Abundances (Grouped): F2, 129	Abundances (Grouped): F3, 129	Abundances (Grouped): F1, 130	Abundances (Grouped): F2, 130	Abundances (Grouped): F3, 130	Abundances (Grouped): F1, 131	Abundances (Grouped): F2, 131	Abundances (Grouped): F3, 131
FALSE	High	None	A0A4W2I8C4	Hemopexin OS=Bos indicus x Bos taurus OX=30522 GN=HPX PE=3 SV=1	0	40.649	15	6	47	6	459	52.1	7.53	145.75	6	0	0.989	1.045	1.054	1.043	0.93	0.882	1.116	1.058	0.923	1.119	0.957	1.135	0.973	1.08	1.098	100	100	100	98.9	104.5	105.4	104.3	93	88.2	111.6	105.8	92.3	111.9	95.7	113.5	97.3	108	109.8
FALSE	High	None	A0A3Q1LI40	Complement component C7 OS=Bos taurus OX=9913 GN=C7 PE=3 SV=1	0	24.262	8	6	16	6	843	92.9	7.2	39.69	6	0	0.974	0.975	0.965	0.959	1.091	1.074	0.928	0.848	0.972	1.246	1.101	1.144	1.275	0.99	1.095	100	100	100	97.4	97.5	96.5	95.9	109.1	107.4	92.8	84.8	97.2	124.6	110.1	114.4	127.5	99	109.5
FALSE	High	Master Protein Candidate	A0A4W2DDL5	Uncharacterized protein OS=Bos indicus x Bos taurus OX=30522 GN=ALB PE=4 SV=1	0	265.68	62	40	788	6	598	68.2	6.1	1980.78	40	0	1.124	0.898	0.893	0.984	1.01	1.122	1.026	1.013	1.017	0.91	1.009	0.947	1.051	1.014	1.031	100	100	100	112.4	89.8	89.3	98.4	101	112.2	102.6	101.3	101.7	91	100.9	94.7	105.1	101.4	103.1
FALSE	High	None	P02769	Albumin OS=Bos taurus OX=9913 GN=ALB PE=1 SV=4	0	264.156	60	39	786	6	607	69.2	6.18	1976.24	39	0	1.128	0.898	0.894	0.982	1.01	1.124	1.025	1.013	1.018	0.91	1.009	0.948	1.053	1.014	1.03	100	100	100	112.8	89.8	89.4	98.2	101	112.4	102.5	101.3	101.8	91	100.9	94.8	105.3	101.4	103
FALSE	High	Master Protein Candidate	A0A4W2D8T3	Uncharacterized protein OS=Bos indicus x Bos taurus OX=30522 GN=ALB PE=4 SV=1	0	265.68	56	40	788	6	655	74	6.42	1980.78	40	0	1.124	0.898	0.893	0.984	1.01	1.122	1.026	1.013	1.017	0.91	1.009	0.947	1.051	1.014	1.031	100	100	100	112.4	89.8	89.3	98.4	101	112.2	102.6	101.3	101.7	91	100.9	94.7	105.1	101.4	103.1
FALSE	High	Master Protein	A0A4W2HPU3	Lipopolysaccharide-binding protein OS=Bos indicus x Bos taurus OX=30522 GN=BPI PE=3 SV=1	0	22.087	15	6	15	6	481	53.7	7.33	42.21	6	0	0.794	1.101	1.051	1.097	0.886	0.754	1.199	1.114	0.856	1.482	0.836	1.43	0.87	1.321	1.207	100	100	100	79.4	110.1	105.1	109.7	88.6	75.4	119.9	111.4	85.6	148.2	83.6	143	87	132.1	120.7
FALSE	High	Master Protein	I7CT57	Gc-globulin OS=Bos taurus OX=9913 PE=2 SV=1	0	46.061	19	6	35	6	474	53.3	5.6	125.45	6	0	1.092	1.155	1.072	1.132	1.062	0.982	1.074	1.058	1.001	0.915	0.832	0.846	0.912	0.993	0.977	100	100	100	109.2	115.5	107.2	113.2	106.2	98.2	107.4	105.8	100.1	91.5	83.2	84.6	91.2	99.3	97.7
FALSE	High	Master Protein	A0A4W2HZ56	Serpin family A member 10 OS=Bos indicus x Bos taurus OX=30522 GN=SERPINA10 PE=3 SV=1	0	23.223	20	6	14	6	452	52	6.48	37.52	6	0	0.91	1.092	1.225	1.191	1.183	0.88	0.96	1.143	1.135	1.166	1.193	1.224	1.114	0.983	0.964	100	100	100	91	109.2	122.5	119.1	118.3	88	96	114.3	113.5	116.6	119.3	122.4	111.4	98.3	96.4
FALSE	High	None	F1N045	Complement component C7 OS=Bos taurus OX=9913 GN=C7 PE=3 SV=2	0	24.262	9	6	16	6	779	86	7.18	39.69	6	0	0.974	0.975	0.965	0.959	1.091	1.074	0.928	0.848	0.972	1.246	1.101	1.144	1.275	0.99	1.095	100	100	100	97.4	97.5	96.5	95.9	109.1	107.4	92.8	84.8	97.2	124.6	110.1	114.4	127.5	99	109.5
FALSE	High	Master Protein	A0A4W2DQ73	Complement C8 gamma chain OS=Bos indicus x Bos taurus OX=30522 GN=C8G PE=3 SV=1	0	33.328	45	6	16	6	202	22.5	9.66	50.79	6	0	1.026	1.125	0.965	1.032	0.995	1.082	1.058	1.017	0.936	0.918	1.03	0.895	1.078	1.095	1.021	100	100	100	102.6	112.5	96.5	103.2	99.5	108.2	105.8	101.7	93.6	91.8	103	89.5	107.8	109.5	102.1
FALSE	High	None	A0A3Q1MP40	Complement component C7 OS=Bos taurus OX=9913 GN=C7 PE=3 SV=1	0	24.262	8	6	16	6	816	90	7.11	39.69	6	0	0.974	0.975	0.965	0.959	1.091	1.074	0.928	0.848	0.972	1.246	1.101	1.144	1.275	0.99	1.095	100	100	100	97.4	97.5	96.5	95.9	109.1	107.4	92.8	84.8	97.2	124.6	110.1	114.4	127.5	99	109.5
FALSE	High	Master Protein	F1N0I3	Coagulation factor V OS=Bos taurus OX=9913 GN=F5 PE=3 SV=3	0	13.546	3	6	12	6	2121	239.4	6.13	30.9	6	0	1.016	1.19	1.144	1.255	1.081	0.974	1.133	0.993	0.961	1.53	0.968	1.127	1.182	0.985	0.933	100	100	100	101.6	119	114.4	125.5	108.1	97.4	113.3	99.3	96.1	153	96.8	112.7	118.2	98.5	93.3
FALSE	High	None	A0A4W2EVR9	Uncharacterized protein OS=Bos indicus x Bos taurus OX=30522 GN=ALB PE=4 SV=1	0	263.406	59	39	604	6	608	69.5	6.1	1676.49	39	0	1.133	0.905	0.902	0.937	0.994	1.103	0.97	0.964	0.967	0.908	0.969	0.946	0.958	0.997	0.991	100	100	100	113.3	90.5	90.2	93.7	99.4	110.3	97	96.4	96.7	90.8	96.9	94.6	95.8	99.7	99.1
FALSE	High	Master Protein Candidate	A0A4W2EHJ6	SERPIN domain-containing protein OS=Bos indicus x Bos taurus OX=30522 GN=SERPINA10 PE=3 SV=1	0	23.223	20	6	14	6	452	52	6.35	37.52	6	0	0.91	1.092	1.225	1.191	1.183	0.88	0.96	1.143	1.135	1.166	1.193	1.224	1.114	0.983	0.964	100	100	100	91	109.2	122.5	119.1	118.3	88	96	114.3	113.5	116.6	119.3	122.4	111.4	98.3	96.4
FALSE	High	Master Protein Candidate	F1MNN7	Lipopolysaccharide-binding protein OS=Bos taurus OX=9913 GN=LBP PE=3 SV=2	0	22.087	15	6	15	6	481	53.6	7.09	42.21	6	0	0.794	1.101	1.051	1.097	0.886	0.754	1.199	1.114	0.856	1.482	0.836	1.43	0.87	1.321	1.207	100	100	100	79.4	110.1	105.1	109.7	88.6	75.4	119.9	111.4	85.6	148.2	83.6	143	87	132.1	120.7
FALSE	High	Master Protein Candidate	A0A4W2EQQ3	Alpha-amylase OS=Bos indicus x Bos taurus OX=30522 GN=LOC113889545 PE=3 SV=1	0	14.734	14	5	11	5	506	56.9	7.59	34.17	5	0	1.137	1.143	1.131	1.147	0.994	0.856	1.155	1.05	0.95	0.975	0.961	0.915	1.015	1.103	1.029	100	100	100	113.7	114.3	113.1	114.7	99.4	85.6	115.5	105	95	97.5	96.1	91.5	101.5	110.3	102.9
FALSE	High	Master Protein Candidate	A0A3Q1MIF4	Complement factor I OS=Bos taurus OX=9913 GN=CFI PE=1 SV=1	0	36.521	10	5	17	5	602	67	7.37	67.92	5	0	0.909	0.852	0.806	1	1.029	1.081	1.082	0.936	0.888	0.83	0.973	0.887	0.92	0.858	0.864	100	100	100	90.9	85.2	80.6	100	102.9	108.1	108.2	93.6	88.8	83	97.3	88.7	92	85.8	86.4
FALSE	High	Master Protein	A0A4W2GYP2	Carboxypeptidase N subunit 2 OS=Bos indicus x Bos taurus OX=30522 GN=CPN2 PE=4 SV=1	0	8.783	8	5	10	5	548	60	6.15	22.24	5	0	0.843	0.869	0.894	0.99	1.12	1.265	1.205	1.039	1.005	1.059	0.841	1.026	0.905	1.18	1.11	100	100	100	84.3	86.9	89.4	99	112	126.5	120.5	103.9	100.5	105.9	84.1	102.6	90.5	118	111
FALSE	High	Master Protein	A0A4W2CAW0	Immunoglobulin heavy constant mu OS=Bos indicus x Bos taurus OX=30522 GN=IGHM PE=4 SV=1	0	45.111	31	7	25	5	320	35.5	7.91	90.5	7	0	0.942	0.861	0.84	0.923	1.038	1.075	0.88	0.87	1.124	1.256	1.137	1.08	1.145	0.746	0.898	100	100	100	94.2	86.1	84	92.3	103.8	107.5	88	87	112.4	125.6	113.7	108	114.5	74.6	89.8
FALSE	High	Master Protein Candidate	A0A3Q1LPG0	Uncharacterized protein OS=Bos taurus OX=9913 PE=1 SV=1	0	45.111	31	7	25	5	320	35.5	7.68	90.5	7	0	0.942	0.861	0.84	0.923	1.038	1.075	0.88	0.87	1.124	1.256	1.137	1.08	1.145	0.746	0.898	100	100	100	94.2	86.1	84	92.3	103.8	107.5	88	87	112.4	125.6	113.7	108	114.5	74.6	89.8
FALSE	High	Master Protein Candidate	A0A4W2HJF7	Alpha-amylase OS=Bos indicus x Bos taurus OX=30522 GN=LOC113889547 PE=3 SV=1	0	14.734	14	5	11	5	506	56.9	7.42	34.17	5	0	1.137	1.143	1.131	1.147	0.994	0.856	1.155	1.05	0.95	0.975	0.961	0.915	1.015	1.103	1.029	100	100	100	113.7	114.3	113.1	114.7	99.4	85.6	115.5	105	95	97.5	96.1	91.5	101.5	110.3	102.9
FALSE	High	Master Protein Candidate	A0A4W2DZ91	Complement subcomponent C1r OS=Bos indicus x Bos taurus OX=30522 GN=C1R PE=4 SV=1	0	17.03	10	5	9	5	719	81.9	6.34	30.5	5	0	0.921	0.984	0.925	1.015	1.088	0.994	1.068	1.072	1.005	1.072	1.058	1.076	1.006	0.946	0.947	100	100	100	92.1	98.4	92.5	101.5	108.8	99.4	106.8	107.2	100.5	107.2	105.8	107.6	100.6	94.6	94.7
FALSE	High	Master Protein Candidate	A0A4W2GYN8	Complement factor I OS=Bos indicus x Bos taurus OX=30522 GN=CFI PE=4 SV=1	0	36.521	10	5	17	5	618	68.9	7.74	67.92	5	0	0.909	0.852	0.806	1	1.029	1.081	1.082	0.936	0.888	0.83	0.973	0.887	0.92	0.858	0.864	100	100	100	90.9	85.2	80.6	100	102.9	108.1	108.2	93.6	88.8	83	97.3	88.7	92	85.8	86.4
FALSE	High	Master Protein	A0A4W2F226	Uncharacterized protein OS=Bos indicus x Bos taurus OX=30522 GN=CFI PE=4 SV=1	0	36.521	10	5	17	5	606	67.9	8.1	67.92	5	0	0.909	0.852	0.806	1	1.029	1.081	1.082	0.936	0.888	0.83	0.973	0.887	0.92	0.858	0.864	100	100	100	90.9	85.2	80.6	100	102.9	108.1	108.2	93.6	88.8	83	97.3	88.7	92	85.8	86.4
FALSE	High	Master Protein Candidate	A0A4W2HVD2	Complement subcomponent C1r OS=Bos indicus x Bos taurus OX=30522 GN=C1R PE=4 SV=1	0	17.03	10	5	9	5	719	81.8	6.34	30.5	5	0	0.921	0.984	0.925	1.015	1.088	0.994	1.068	1.072	1.005	1.072	1.058	1.076	1.006	0.946	0.947	100	100	100	92.1	98.4	92.5	101.5	108.8	99.4	106.8	107.2	100.5	107.2	105.8	107.6	100.6	94.6	94.7
FALSE	High	Master Protein Candidate	A0A4W2C9T8	Complement subcomponent C1r OS=Bos indicus x Bos taurus OX=30522 GN=C1R PE=4 SV=1	0	17.03	10	5	9	5	720	82	6.6	30.5	5	0	0.921	0.984	0.925	1.015	1.088	0.994	1.068	1.072	1.005	1.072	1.058	1.076	1.006	0.946	0.947	100	100	100	92.1	98.4	92.5	101.5	108.8	99.4	106.8	107.2	100.5	107.2	105.8	107.6	100.6	94.6	94.7
FALSE	High	Master Protein Candidate	A0A4W2FKA0	Alpha-amylase OS=Bos indicus x Bos taurus OX=30522 GN=LOC113889547 PE=3 SV=1	0	14.734	14	5	11	5	594	67	6.64	34.17	5	0	1.137	1.143	1.131	1.147	0.994	0.856	1.155	1.05	0.95	0.975	0.961	0.915	1.015	1.103	1.029	100	100	100	113.7	114.3	113.1	114.7	99.4	85.6	115.5	105	95	97.5	96.1	91.5	101.5	110.3	102.9
FALSE	High	None	A0A4W2F019	MACPF domain-containing protein OS=Bos indicus x Bos taurus OX=30522 GN=C8A PE=3 SV=1	0	28.47	10	5	12	5	589	66.2	6.52	48.06	5	0	0.82	0.959	0.864	0.822	1.088	0.731	1.124	0.826	1.005	0.783	0.85	0.957	0.75	0.784	0.777	100	100	100	82	95.9	86.4	82.2	108.8	73.1	112.4	82.6	100.5	78.3	85	95.7	75	78.4	77.7
FALSE	High	Master Protein	A0A4W2I034	Complement component 8 subunit beta OS=Bos indicus x Bos taurus OX=30522 GN=C8B PE=3 SV=1	0	14.683	9	5	12	5	596	67.7	8.22	30.69	5	0	1.086	0.953	0.986	1.071	1.008	1.012	1.003	1.061	0.945	0.844	1.073	0.949	1.184	0.886	0.987	100	100	100	108.6	95.3	98.6	107.1	100.8	101.2	100.3	106.1	94.5	84.4	107.3	94.9	118.4	88.6	98.7
FALSE	High	None	A8YXZ2	C8G protein OS=Bos taurus OX=9913 GN=C8G PE=2 SV=1	0	21.175	32	5	10	5	237	25.3	11.05	26.34	5	0	1.082	1.187	0.922	0.971	0.875	1.176	1.013	0.94	0.899	0.859	0.961	0.844	1.081	1.111	1	100	100	100	108.2	118.7	92.2	97.1	87.5	117.6	101.3	94	89.9	85.9	96.1	84.4	108.1	111.1	100
FALSE	High	Master Protein Candidate	A0A4W2G953	Complement component 8 subunit beta OS=Bos indicus x Bos taurus OX=30522 GN=C8B PE=3 SV=1	0	14.683	9	5	12	5	594	67	8.09	30.69	5	0	1.086	0.953	0.986	1.071	1.008	1.012	1.003	1.061	0.945	0.844	1.073	0.949	1.184	0.886	0.987	100	100	100	108.6	95.3	98.6	107.1	100.8	101.2	100.3	106.1	94.5	84.4	107.3	94.9	118.4	88.6	98.7
FALSE	High	Master Protein Candidate	A0A4W2DYE8	Complement subcomponent C1r OS=Bos indicus x Bos taurus OX=30522 GN=C1R PE=4 SV=1	0	17.03	10	5	9	5	739	84.1	6.42	30.5	5	0	0.921	0.984	0.925	1.015	1.088	0.994	1.068	1.072	1.005	1.072	1.058	1.076	1.006	0.946	0.947	100	100	100	92.1	98.4	92.5	101.5	108.8	99.4	106.8	107.2	100.5	107.2	105.8	107.6	100.6	94.6	94.7
FALSE	High	None	F1MX87	Complement C8 alpha chain OS=Bos taurus OX=9913 GN=C8A PE=3 SV=1	0	28.47	10	5	12	5	589	66.2	6.64	48.06	5	0	0.82	0.959	0.864	0.822	1.088	0.731	1.124	0.826	1.005	0.783	0.85	0.957	0.75	0.784	0.777	100	100	100	82	95.9	86.4	82.2	108.8	73.1	112.4	82.6	100.5	78.3	85	95.7	75	78.4	77.7
FALSE	High	Master Protein Candidate	A0A4W2FLC9	Uncharacterized protein OS=Bos indicus x Bos taurus OX=30522 PE=4 SV=1	0	45.111	31	7	25	5	320	35.5	8.09	90.5	7	0	0.942	0.861	0.84	0.923	1.038	1.075	0.88	0.87	1.124	1.256	1.137	1.08	1.145	0.746	0.898	100	100	100	94.2	86.1	84	92.3	103.8	107.5	88	87	112.4	125.6	113.7	108	114.5	74.6	89.8
Checked	Protein FDR Confidence: Combined	Master	Accession	Description	Exp. q-value: Combined	Sum PEP Score	Coverage [%]	# Peptides	# PSMs	# Unique Peptides	# AAs	MW [kDa]	calc. pI	Score Sequest HT: Sequest HT	# Peptides (by Search Engine): Sequest HT	# Razor Peptides	Abundance Ratio: (F1, 127) / (F1, 126)	Abundance Ratio: (F2, 127) / (F2, 126)	Abundance Ratio: (F3, 127) / (F3, 126)	Abundance Ratio: (F1, 128) / (F1, 126)	Abundance Ratio: (F2, 128) / (F2, 126)	Abundance Ratio: (F3, 128) / (F3, 126)	Abundance Ratio: (F1, 129) / (F1, 126)	Abundance Ratio: (F2, 129) / (F2, 126)	Abundance Ratio: (F3, 129) / (F3, 126)	Abundance Ratio: (F1, 130) / (F1, 126)	Abundance Ratio: (F2, 130) / (F2, 126)	Abundance Ratio: (F3, 130) / (F3, 126)	Abundance Ratio: (F1, 131) / (F1, 126)	Abundance Ratio: (F2, 131) / (F2, 126)	Abundance Ratio: (F3, 131) / (F3, 126)	Abundances (Grouped): F1, 126	Abundances (Grouped): F2, 126	Abundances (Grouped): F3, 126	Abundances (Grouped): F1, 127	Abundances (Grouped): F2, 127	Abundances (Grouped): F3, 127	Abundances (Grouped): F1, 128	Abundances (Grouped): F2, 128	Abundances (Grouped): F3, 128	Abundances (Grouped): F1, 129	Abundances (Grouped): F2, 129	Abundances (Grouped): F3, 129	Abundances (Grouped): F1, 130	Abundances (Grouped): F2, 130	Abundances (Grouped): F3, 130	Abundances (Grouped): F1, 131	Abundances (Grouped): F2, 131	Abundances (Grouped): F3, 131
FALSE	High	Master Protein Candidate	A0A4W2DH83	Uncharacterized protein OS=Bos indicus x Bos taurus OX=30522 GN=CFI PE=4 SV=1	0	36.521	9	5	17	5	658	73.8	7.53	67.92	5	0	0.909	0.852	0.806	1	1.029	1.081	1.082	0.936	0.888	0.83	0.973	0.887	0.92	0.858	0.864	100	100	100	90.9	85.2	80.6	100	102.9	108.1	108.2	93.6	88.8	83	97.3	88.7	92	85.8	86.4
FALSE	High	Master Protein Candidate	A0A4W2HG68	Alpha-amylase OS=Bos indicus x Bos taurus OX=30522 GN=LOC113889547 PE=3 SV=1	0	14.734	14	5	11	5	511	57.2	6.76	34.17	5	0	1.137	1.143	1.131	1.147	0.994	0.856	1.155	1.05	0.95	0.975	0.961	0.915	1.015	1.103	1.029	100	100	100	113.7	114.3	113.1	114.7	99.4	85.6	115.5	105	95	97.5	96.1	91.5	101.5	110.3	102.9
FALSE	High	None	P01045	Kininogen-2 OS=Bos taurus OX=9913 GN=KNG2 PE=1 SV=1	0	12.165	8	5	20	5	619	68.7	6.57	56.51	5	0	1.042	0.876	0.891	0.834	1.176	0.871	1.011	0.83	1.162	0.971	1.144	0.973	1.095	0.901	0.979	100	100	100	104.2	87.6	89.1	83.4	117.6	87.1	101.1	83	116.2	97.1	114.4	97.3	109.5	90.1	97.9
FALSE	High	None	A0A4W2IIR6	Gc-globulin OS=Bos indicus x Bos taurus OX=30522 GN=GC PE=4 SV=1	0	43.678	12	5	33	5	527	59.5	6.7	118.05	5	0	1.092	1.167	1.076	1.132	1.078	0.975	1.074	1.072	1	0.915	0.839	0.843	0.912	1.006	0.974	100	100	100	109.2	116.7	107.6	113.2	107.8	97.5	107.4	107.2	100	91.5	83.9	84.3	91.2	100.6	97.4
FALSE	High	None	A0A4W2EVT9	Gc-globulin OS=Bos indicus x Bos taurus OX=30522 GN=GC PE=4 SV=1	0	43.678	13	5	33	5	509	57	5.97	118.05	5	0	1.092	1.167	1.076	1.132	1.078	0.975	1.074	1.072	1	0.915	0.839	0.843	0.912	1.006	0.974	100	100	100	109.2	116.7	107.6	113.2	107.8	97.5	107.4	107.2	100	91.5	83.9	84.3	91.2	100.6	97.4
FALSE	High	None	A0A4W2D1P9	Angiotensin 1-10 OS=Bos indicus x Bos taurus OX=30522 GN=AGT PE=3 SV=1	0	37.736	18	5	16	5	466	50.3	7.56	72.17	5	0	0.915	0.998	0.993	1.162	1.068	1.219	0.956	0.992	0.981	0.871	1.114	0.816	1.006	0.854	0.951	100	100	100	91.5	99.8	99.3	116.2	106.8	121.9	95.6	99.2	98.1	87.1	111.4	81.6	100.6	85.4	95.1
FALSE	High	Master Protein Candidate	A0A4W2HM81	Alpha-amylase OS=Bos indicus x Bos taurus OX=30522 GN=LOC113889547 PE=3 SV=1	0	14.734	14	5	11	5	511	57.2	7.12	34.17	5	0	1.137	1.143	1.131	1.147	0.994	0.856	1.155	1.05	0.95	0.975	0.961	0.915	1.015	1.103	1.029	100	100	100	113.7	114.3	113.1	114.7	99.4	85.6	115.5	105	95	97.5	96.1	91.5	101.5	110.3	102.9
FALSE	High	None	A0A4W2DQQ4	Serpin family F member 2 OS=Bos indicus x Bos taurus OX=30522 GN=SERPINF2 PE=3 SV=1	0	30.479	22	5	12	5	427	47.7	5.39	40.84	5	0	1.038	0.933	1.02	0.88	0.941	1.067	0.817	0.831	0.885	1.099	1.022	0.996	0.897	0.702	0.811	100	100	100	103.8	93.3	102	88	94.1	106.7	81.7	83.1	88.5	109.9	102.2	99.6	89.7	70.2	81.1
FALSE	High	Master Protein Candidate	A0A4W2CJN2	Apolipoprotein E OS=Bos indicus x Bos taurus OX=30522 GN=APOE PE=3 SV=1	0	17.346	19	5	13	5	299	34.1	5.86	33.13	5	0	0.887	0.831	0.793	0.892	1.083	1.083	0.871	1.103	1.007	1.001	0.919	1.255	0.952	1.394	1.519	100	100	100	88.7	83.1	79.3	89.2	108.3	108.3	87.1	110.3	100.7	100.1	91.9	125.5	95.2	139.4	151.9
FALSE	High	Master Protein Candidate	A0A4W2I9H6	Apolipoprotein E OS=Bos indicus x Bos taurus OX=30522 GN=APOE PE=3 SV=1	0	17.346	17	5	13	5	349	39.8	6.37	33.13	5	0	0.887	0.831	0.793	0.892	1.083	1.083	0.871	1.103	1.007	1.001	0.919	1.255	0.952	1.394	1.519	100	100	100	88.7	83.1	79.3	89.2	108.3	108.3	87.1	110.3	100.7	100.1	91.9	125.5	95.2	139.4	151.9
FALSE	High	None	A0A4W2H600	Complement C8 gamma chain OS=Bos indicus x Bos taurus OX=30522 GN=C8G PE=3 SV=1	0	29.745	35	5	13	5	202	22.5	9.66	41.27	5	0	1.026	1.256	0.996	1.032	1.011	0.913	1.058	1.049	0.95	0.918	1.039	0.894	1.078	1.135	0.993	100	100	100	102.6	125.6	99.6	103.2	101.1	91.3	105.8	104.9	95	91.8	103.9	89.4	107.8	113.5	99.3
FALSE	High	Master Protein Candidate	A0A4W2D1E6	Alpha-amylase OS=Bos indicus x Bos taurus OX=30522 GN=LOC113889545 PE=3 SV=1	0	14.734	14	5	11	5	511	57.2	7.27	34.17	5	0	1.137	1.143	1.131	1.147	0.994	0.856	1.155	1.05	0.95	0.975	0.961	0.915	1.015	1.103	1.029	100	100	100	113.7	114.3	113.1	114.7	99.4	85.6	115.5	105	95	97.5	96.1	91.5	101.5	110.3	102.9
FALSE	High	Master Protein	A0A4W2HZI2	Complement subcomponent C1r OS=Bos indicus x Bos taurus OX=30522 GN=C1R PE=4 SV=1	0	17.03	11	5	9	5	676	76.9	6.11	30.5	5	0	0.921	0.984	0.925	1.015	1.088	0.994	1.068	1.072	1.005	1.072	1.058	1.076	1.006	0.946	0.947	100	100	100	92.1	98.4	92.5	101.5	108.8	99.4	106.8	107.2	100.5	107.2	105.8	107.6	100.6	94.6	94.7
FALSE	High	Master Protein Candidate	A0A3Q1M2A8	Complement factor I OS=Bos taurus OX=9913 GN=CFI PE=1 SV=1	0	36.521	10	5	17	5	581	64.9	8.05	67.92	5	0	0.909	0.852	0.806	1	1.029	1.081	1.082	0.936	0.888	0.83	0.973	0.887	0.92	0.858	0.864	100	100	100	90.9	85.2	80.6	100	102.9	108.1	108.2	93.6	88.8	83	97.3	88.7	92	85.8	86.4
FALSE	High	None	A0A4W2DMW1	Kininogen 1 OS=Bos indicus x Bos taurus OX=30522 GN=KNG1 PE=4 SV=1	0	11.672	11	5	22	5	400	44.4	6.61	60.98	5	0	1.052	1.798	1.219	0.824	0.814	0.943	1.027	1.06	1.05	0.982	0.832	0.883	1.091	0.707	0.903	100	100	100	105.2	179.8	121.9	82.4	81.4	94.3	102.7	106	105	98.2	83.2	88.3	109.1	70.7	90.3
FALSE	High	Master Protein	A0A4W2IJH0	Clusterin OS=Bos indicus x Bos taurus OX=30522 GN=CLU PE=3 SV=1	0	19.054	15	5	10	5	438	50.9	6.18	37.89	5	0	1.093	1.119	1.212	0.904	1.065	1.093	0.812	0.951	1.083	0.944	0.925	0.944	0.887	0.782	0.815	100	100	100	109.3	111.9	121.2	90.4	106.5	109.3	81.2	95.1	108.3	94.4	92.5	94.4	88.7	78.2	81.5
FALSE	High	Master Protein Candidate	A0A140T881	Apolipoprotein E OS=Bos taurus OX=9913 GN=APOE PE=3 SV=2	0	17.346	18	5	13	5	329	37.4	6.3	33.13	5	0	0.887	0.831	0.793	0.892	1.083	1.083	0.871	1.103	1.007	1.001	0.919	1.255	0.952	1.394	1.519	100	100	100	88.7	83.1	79.3	89.2	108.3	108.3	87.1	110.3	100.7	100.1	91.9	125.5	95.2	139.4	151.9
FALSE	High	Master Protein Candidate	P17697	Clusterin OS=Bos taurus OX=9913 GN=CLU PE=1 SV=1	0	19.054	15	5	10	5	439	51.1	6.04	37.89	5	0	1.093	1.119	1.212	0.904	1.065	1.093	0.812	0.951	1.083	0.944	0.925	0.944	0.887	0.782	0.815	100	100	100	109.3	111.9	121.2	90.4	106.5	109.3	81.2	95.1	108.3	94.4	92.5	94.4	88.7	78.2	81.5
FALSE	High	None	A0A3Q1LNN7	Albumin OS=Bos taurus OX=9913 GN=ALB PE=4 SV=1	0	260.227	60	38	600	5	576	66.2	6.57	1668.02	38	0	1.135	0.906	0.903	0.934	0.992	1.103	0.971	0.961	0.966	0.908	0.969	0.947	0.955	0.998	0.993	100	100	100	113.5	90.6	90.3	93.4	99.2	110.3	97.1	96.1	96.6	90.8	96.9	94.7	95.5	99.8	99.3
FALSE	High	Master Protein Candidate	A0A4W2D0I1	Uncharacterized protein OS=Bos indicus x Bos taurus OX=30522 GN=APOE PE=3 SV=1	0	17.346	17	5	13	5	349	39.8	6.58	33.13	5	0	0.887	0.831	0.793	0.892	1.083	1.083	0.871	1.103	1.007	1.001	0.919	1.255	0.952	1.394	1.519	100	100	100	88.7	83.1	79.3	89.2	108.3	108.3	87.1	110.3	100.7	100.1	91.9	125.5	95.2	139.4	151.9
FALSE	High	Master Protein	A0A3Q1LPF0	Apolipoprotein E OS=Bos taurus OX=9913 GN=APOE PE=3 SV=1	0	17.346	18	5	13	5	316	36	5.83	33.13	5	0	0.887	0.831	0.793	0.892	1.083	1.083	0.871	1.103	1.007	1.001	0.919	1.255	0.952	1.394	1.519	100	100	100	88.7	83.1	79.3	89.2	108.3	108.3	87.1	110.3	100.7	100.1	91.9	125.5	95.2	139.4	151.9
FALSE	High	Master Protein Candidate	F1MJQ3	Alpha-amylase OS=Bos taurus OX=9913 GN=AMY2B PE=3 SV=1	0	14.734	14	5	11	5	511	57.3	6.42	34.17	5	0	1.137	1.143	1.131	1.147	0.994	0.856	1.155	1.05	0.95	0.975	0.961	0.915	1.015	1.103	1.029	100	100	100	113.7	114.3	113.1	114.7	99.4	85.6	115.5	105	95	97.5	96.1	91.5	101.5	110.3	102.9
FALSE	High	Master Protein Candidate	A0A4W2F030	Complement component 8 subunit beta OS=Bos indicus x Bos taurus OX=30522 GN=C8B PE=3 SV=1	0	14.683	9	5	12	5	594	67.1	8.09	30.69	5	0	1.086	0.953	0.986	1.071	1.008	1.012	1.003	1.061	0.945	0.844	1.073	0.949	1.184	0.886	0.987	100	100	100	108.6	95.3	98.6	107.1	100.8	101.2	100.3	106.1	94.5	84.4	107.3	94.9	118.4	88.6	98.7
FALSE	High	Master Protein Candidate	A0A4W2GWC1	Complement factor I OS=Bos indicus x Bos taurus OX=30522 GN=CFI PE=4 SV=1	0	36.521	10	5	17	5	583	64.6	7.83	67.92	5	0	0.909	0.852	0.806	1	1.029	1.081	1.082	0.936	0.888	0.83	0.973	0.887	0.92	0.858	0.864	100	100	100	90.9	85.2	80.6	100	102.9	108.1	108.2	93.6	88.8	83	97.3	88.7	92	85.8	86.4
FALSE	High	None	Q2KIH5	Complement component 8, alpha polypeptide OS=Bos taurus OX=9913 GN=C8A PE=2 SV=1	0	28.47	10	5	12	5	589	66.3	6.42	48.06	5	0	0.82	0.959	0.864	0.822	1.088	0.731	1.124	0.826	1.005	0.783	0.85	0.957	0.75	0.784	0.777	100	100	100	82	95.9	86.4	82.2	108.8	73.1	112.4	82.6	100.5	78.3	85	95.7	75	78.4	77.7
FALSE	High	Master Protein Candidate	A0A4W2D1B7	Alpha-amylase OS=Bos indicus x Bos taurus OX=30522 GN=LOC113889545 PE=3 SV=1	0	14.734	14	5	11	5	594	67	6.7	34.17	5	0	1.137	1.143	1.131	1.147	0.994	0.856	1.155	1.05	0.95	0.975	0.961	0.915	1.015	1.103	1.029	100	100	100	113.7	114.3	113.1	114.7	99.4	85.6	115.5	105	95	97.5	96.1	91.5	101.5	110.3	102.9
FALSE	High	None	Q3SZH5	Angiotensin 1-10 OS=Bos taurus OX=9913 GN=AGT PE=1 SV=1	0	37.736	20	5	16	5	424	45.4	9.19	72.17	5	0	0.915	0.998	0.993	1.162	1.068	1.219	0.956	0.992	0.981	0.871	1.114	0.816	1.006	0.854	0.951	100	100	100	91.5	99.8	99.3	116.2	106.8	121.9	95.6	99.2	98.1	87.1	111.4	81.6	100.6	85.4	95.1
FALSE	High	None	A0A4W2GLH7	Sex hormone binding globulin OS=Bos indicus x Bos taurus OX=30522 GN=SHBG PE=4 SV=1	0	13.986	19	5	13	5	286	31.2	5.91	28.03	5	0	1.004	1.017	0.991	0.971	1.241	0.992	1.018	1.002	1.026	0.938	1.089	0.967	1.039	1.035	1.168	100	100	100	100.4	101.7	99.1	97.1	124.1	99.2	101.8	100.2	102.6	93.8	108.9	96.7	103.9	103.5	116.8
FALSE	High	Master Protein Candidate	A0A4W2IJG7	Complement factor I OS=Bos indicus x Bos taurus OX=30522 GN=CFI PE=4 SV=1	0	36.521	10	5	17	5	584	65.3	8.24	67.92	5	0	0.909	0.852	0.806	1	1.029	1.081	1.082	0.936	0.888	0.83	0.973	0.887	0.92	0.858	0.864	100	100	100	90.9	85.2	80.6	100	102.9	108.1	108.2	93.6	88.8	83	97.3	88.7	92	85.8	86.4
FALSE	High	Master Protein Candidate	A0A4W2GA26	Complement component 8 subunit beta OS=Bos indicus x Bos taurus OX=30522 GN=C8B PE=3 SV=1	0	14.683	9	5	12	5	590	66.6	8.03	30.69	5	0	1.086	0.953	0.986	1.071	1.008	1.012	1.003	1.061	0.945	0.844	1.073	0.949	1.184	0.886	0.987	100	100	100	108.6	95.3	98.6	107.1	100.8	101.2	100.3	106.1	94.5	84.4	107.3	94.9	118.4	88.6	98.7
FALSE	High	None	A0A4W2I7M6	Bradykinin OS=Bos indicus x Bos taurus OX=30522 GN=KNG1 PE=4 SV=1	0	12.165	8	5	20	5	619	68.6	6.47	56.51	5	0	1.042	0.876	0.891	0.834	1.176	0.871	1.011	0.83	1.162	0.971	1.144	0.973	1.095	0.901	0.979	100	100	100	104.2	87.6	89.1	83.4	117.6	87.1	101.1	83	116.2	97.1	114.4	97.3	109.5	90.1	97.9
FALSE	High	None	A0A4W2HQL8	Serpin family F member 2 OS=Bos indicus x Bos taurus OX=30522 GN=SERPINF2 PE=3 SV=1	0	30.479	22	5	12	5	427	47.7	5.39	40.84	5	0	1.038	0.933	1.02	0.88	0.941	1.067	0.817	0.831	0.885	1.099	1.022	0.996	0.897	0.702	0.811	100	100	100	103.8	93.3	102	88	94.1	106.7	81.7	83.1	88.5	109.9	102.2	99.6	89.7	70.2	81.1
FALSE	High	Master Protein Candidate	A0A4W2HVD5	Complement subcomponent C1r OS=Bos indicus x Bos taurus OX=30522 GN=C1R PE=4 SV=1	0	17.03	10	5	9	5	705	80.1	6.27	30.5	5	0	0.921	0.984	0.925	1.015	1.088	0.994	1.068	1.072	1.005	1.072	1.058	1.076	1.006	0.946	0.947	100	100	100	92.1	98.4	92.5	101.5	108.8	99.4	106.8	107.2	100.5	107.2	105.8	107.6	100.6	94.6	94.7
FALSE	High	None	Q3MHN5	Vitamin D-binding protein OS=Bos taurus OX=9913 GN=GC PE=2 SV=1	0	37.504	16	5	30	5	474	53.3	5.52	108.06	5	0	1.168	1.155	1.135	1.105	1.062	0.955	1.086	1.058	0.994	0.939	0.832	0.85	0.906	0.993	0.961	100	100	100	116.8	115.5	113.5	110.5	106.2	95.5	108.6	105.8	99.4	93.9	83.2	85	90.6	99.3	96.1
Checked	Protein FDR Confidence: Combined	Master	Accession	Description	Exp. q-value: Combined	Sum PEP Score	Coverage [%]	# Peptides	# PSMs	# Unique Peptides	# AAs	MW [kDa]	calc. pI	Score Sequest HT: Sequest HT	# Peptides (by Search Engine): Sequest HT	# Razor Peptides	Abundance Ratio: (F1, 127) / (F1, 126)	Abundance Ratio: (F2, 127) / (F2, 126)	Abundance Ratio: (F3, 127) / (F3, 126)	Abundance Ratio: (F1, 128) / (F1, 126)	Abundance Ratio: (F2, 128) / (F2, 126)	Abundance Ratio: (F3, 128) / (F3, 126)	Abundance Ratio: (F1, 129) / (F1, 126)	Abundance Ratio: (F2, 129) / (F2, 126)	Abundance Ratio: (F3, 129) / (F3, 126)	Abundance Ratio: (F1, 130) / (F1, 126)	Abundance Ratio: (F2, 130) / (F2, 126)	Abundance Ratio: (F3, 130) / (F3, 126)	Abundance Ratio: (F1, 131) / (F1, 126)	Abundance Ratio: (F2, 131) / (F2, 126)	Abundance Ratio: (F3, 131) / (F3, 126)	Abundances (Grouped): F1, 126	Abundances (Grouped): F2, 126	Abundances (Grouped): F3, 126	Abundances (Grouped): F1, 127	Abundances (Grouped): F2, 127	Abundances (Grouped): F3, 127	Abundances (Grouped): F1, 128	Abundances (Grouped): F2, 128	Abundances (Grouped): F3, 128	Abundances (Grouped): F1, 129	Abundances (Grouped): F2, 129	Abundances (Grouped): F3, 129	Abundances (Grouped): F1, 130	Abundances (Grouped): F2, 130	Abundances (Grouped): F3, 130	Abundances (Grouped): F1, 131	Abundances (Grouped): F2, 131	Abundances (Grouped): F3, 131
FALSE	High	None	A0A4W2GK46	Sex hormone binding globulin OS=Bos indicus x Bos taurus OX=30522 GN=SHBG PE=4 SV=1	0	13.986	18	5	13	5	293	32.2	5.73	28.03	5	0	1.004	1.017	0.991	0.971	1.241	0.992	1.018	1.002	1.026	0.938	1.089	0.967	1.039	1.035	1.168	100	100	100	100.4	101.7	99.1	97.1	124.1	99.2	101.8	100.2	102.6	93.8	108.9	96.7	103.9	103.5	116.8
FALSE	High	Master Protein Candidate	Q3MHH8	Alpha-amylase OS=Bos taurus OX=9913 GN=AMY2A PE=2 SV=1	0	14.734	14	5	11	5	511	57.4	6.42	34.17	5	0	1.137	1.143	1.131	1.147	0.994	0.856	1.155	1.05	0.95	0.975	0.961	0.915	1.015	1.103	1.029	100	100	100	113.7	114.3	113.1	114.7	99.4	85.6	115.5	105	95	97.5	96.1	91.5	101.5	110.3	102.9
FALSE	High	Master Protein Candidate	A0A4W2G9A6	Complement subcomponent C1r OS=Bos indicus x Bos taurus OX=30522 GN=C1R PE=4 SV=1	0	17.03	10	5	9	5	739	84	6.29	30.5	5	0	0.921	0.984	0.925	1.015	1.088	0.994	1.068	1.072	1.005	1.072	1.058	1.076	1.006	0.946	0.947	100	100	100	92.1	98.4	92.5	101.5	108.8	99.4	106.8	107.2	100.5	107.2	105.8	107.6	100.6	94.6	94.7
FALSE	High	Master Protein	A0A4W2D1J0	Alpha-amylase OS=Bos indicus x Bos taurus OX=30522 GN=LOC113889545 PE=3 SV=1	0	14.734	14	5	11	5	511	57.1	6.83	34.17	5	0	1.137	1.143	1.131	1.147	0.994	0.856	1.155	1.05	0.95	0.975	0.961	0.915	1.015	1.103	1.029	100	100	100	113.7	114.3	113.1	114.7	99.4	85.6	115.5	105	95	97.5	96.1	91.5	101.5	110.3	102.9
FALSE	High	Master Protein Candidate	A0A3Q1MGP1	Complement subcomponent C1r OS=Bos taurus OX=9913 GN=C1R PE=4 SV=1	0	17.03	10	5	9	5	713	81.2	6.19	30.5	5	0	0.921	0.984	0.925	1.015	1.088	0.994	1.068	1.072	1.005	1.072	1.058	1.076	1.006	0.946	0.947	100	100	100	92.1	98.4	92.5	101.5	108.8	99.4	106.8	107.2	100.5	107.2	105.8	107.6	100.6	94.6	94.7
FALSE	High	None	A0A4W2D341	Kininogen 1 OS=Bos indicus x Bos taurus OX=30522 GN=KNG1 PE=4 SV=1	0	11.672	10	5	22	5	436	48.4	6.3	60.98	5	0	1.052	1.798	1.219	0.824	0.814	0.943	1.027	1.06	1.05	0.982	0.832	0.883	1.091	0.707	0.903	100	100	100	105.2	179.8	121.9	82.4	81.4	94.3	102.7	106	105	98.2	83.2	88.3	109.1	70.7	90.3
FALSE	High	Master Protein Candidate	A5D9E9	Complement subcomponent C1r OS=Bos taurus OX=9913 GN=C1R PE=2 SV=1	0	17.03	10	5	9	5	705	80.2	6.27	30.5	5	0	0.921	0.984	0.925	1.015	1.088	0.994	1.068	1.072	1.005	1.072	1.058	1.076	1.006	0.946	0.947	100	100	100	92.1	98.4	92.5	101.5	108.8	99.4	106.8	107.2	100.5	107.2	105.8	107.6	100.6	94.6	94.7
FALSE	High	None	A0A3Q1MRQ2	Complement C8 gamma chain OS=Bos taurus OX=9913 GN=C8G PE=3 SV=1	0	21.175	20	5	10	5	387	41.2	10.8	26.34	5	0	1.082	1.187	0.922	0.971	0.875	1.176	1.013	0.94	0.899	0.859	0.961	0.844	1.081	1.111	1	100	100	100	108.2	118.7	92.2	97.1	87.5	117.6	101.3	94	89.9	85.9	96.1	84.4	108.1	111.1	100
FALSE	High	Master Protein Candidate	A0A4W2D1J7	Carboxypeptidase N subunit 2 OS=Bos indicus x Bos taurus OX=30522 GN=CPN2 PE=4 SV=1	0	8.783	8	5	10	5	548	60	6.15	22.24	5	0	0.843	0.869	0.894	0.99	1.12	1.265	1.205	1.039	1.005	1.059	0.841	1.026	0.905	1.18	1.11	100	100	100	84.3	86.9	89.4	99	112	126.5	120.5	103.9	100.5	105.9	84.1	102.6	90.5	118	111
FALSE	High	Master Protein Candidate	Q32PI4	Complement factor I OS=Bos taurus OX=9913 GN=CFI PE=2 SV=1	0	36.521	10	5	17	5	618	68.9	7.74	67.92	5	0	0.909	0.852	0.806	1	1.029	1.081	1.082	0.936	0.888	0.83	0.973	0.887	0.92	0.858	0.864	100	100	100	90.9	85.2	80.6	100	102.9	108.1	108.2	93.6	88.8	83	97.3	88.7	92	85.8	86.4
FALSE	High	None	A0A3Q1N2E0	Hemopexin OS=Bos taurus OX=9913 GN=HPX PE=4 SV=1	0	41.952	15	5	54	5	425	48.3	7.83	182.38	5	0	0.912	1.064	1.064	1.143	1.02	0.963	1.157	1.085	0.995	1.178	0.939	1.133	0.99	1.129	1.109	100	100	100	91.2	106.4	106.4	114.3	102	96.3	115.7	108.5	99.5	117.8	93.9	113.3	99	112.9	110.9
FALSE	High	Master Protein Candidate	A0A4W2DJQ1	Complement component 8 subunit beta OS=Bos indicus x Bos taurus OX=30522 GN=C8B PE=3 SV=1	0	14.683	9	5	12	5	596	67.8	8.22	30.69	5	0	1.086	0.953	0.986	1.071	1.008	1.012	1.003	1.061	0.945	0.844	1.073	0.949	1.184	0.886	0.987	100	100	100	108.6	95.3	98.6	107.1	100.8	101.2	100.3	106.1	94.5	84.4	107.3	94.9	118.4	88.6	98.7
FALSE	High	None	A0A3Q1LSP4	Complement C8 alpha chain OS=Bos taurus OX=9913 GN=C8A PE=3 SV=1	0	28.47	10	5	12	5	582	65.5	6.87	48.06	5	0	0.82	0.959	0.864	0.822	1.088	0.731	1.124	0.826	1.005	0.783	0.85	0.957	0.75	0.784	0.777	100	100	100	82	95.9	86.4	82.2	108.8	73.1	112.4	82.6	100.5	78.3	85	95.7	75	78.4	77.7
FALSE	High	None	A0A4W2H086	Gc-globulin OS=Bos indicus x Bos taurus OX=30522 GN=GC PE=4 SV=1	0	43.678	13	5	33	5	509	57	5.99	118.05	5	0	1.092	1.167	1.076	1.132	1.078	0.975	1.074	1.072	1	0.915	0.839	0.843	0.912	1.006	0.974	100	100	100	109.2	116.7	107.6	113.2	107.8	97.5	107.4	107.2	100	91.5	83.9	84.3	91.2	100.6	97.4
FALSE	High	Master Protein Candidate	Q03247	Apolipoprotein E OS=Bos taurus OX=9913 GN=APOE PE=1 SV=1	0	17.346	18	5	13	5	316	36	5.67	33.13	5	0	0.887	0.831	0.793	0.892	1.083	1.083	0.871	1.103	1.007	1.001	0.919	1.255	0.952	1.394	1.519	100	100	100	88.7	83.1	79.3	89.2	108.3	108.3	87.1	110.3	100.7	100.1	91.9	125.5	95.2	139.4	151.9
FALSE	High	Master Protein Candidate	A0A4W2DEF5	Complement component 8 subunit beta OS=Bos indicus x Bos taurus OX=30522 GN=C8B PE=3 SV=1	0	14.683	9	5	12	5	590	66.6	8.03	30.69	5	0	1.086	0.953	0.986	1.071	1.008	1.012	1.003	1.061	0.945	0.844	1.073	0.949	1.184	0.886	0.987	100	100	100	108.6	95.3	98.6	107.1	100.8	101.2	100.3	106.1	94.5	84.4	107.3	94.9	118.4	88.6	98.7
FALSE	High	Master Protein Candidate	Q3ZEJ6	Serpin A3-3 OS=Bos taurus OX=9913 GN=SERPINA3-3 PE=1 SV=2	0	84.591	29	6	84	4	411	46.3	6.48	315.81	6	0	0.714	1.037	1.007	1.006	1.028	0.773	1.098	0.988	0.961	1.246	0.912	1.211	0.954	0.957	1.016	100	100	100	71.4	103.7	100.7	100.6	102.8	77.3	109.8	98.8	96.1	124.6	91.2	121.1	95.4	95.7	101.6
FALSE	High	None	A0A4W2C945	Complement subcomponent C1r OS=Bos indicus x Bos taurus OX=30522 GN=C1R PE=4 SV=1	0	13.113	7	4	8	4	774	87	6.29	26.32	4	0	0.921	0.948	0.925	1.015	1.286	0.994	1.068	1.017	1.005	1.072	1.046	1.076	1.006	0.972	0.947	100	100	100	92.1	94.8	92.5	101.5	128.6	99.4	106.8	101.7	100.5	107.2	104.6	107.6	100.6	97.2	94.7
FALSE	High	Master Protein Candidate	A0A4W2GYG5	Afamin OS=Bos indicus x Bos taurus OX=30522 GN=AFM PE=4 SV=1	0	17.977	9	4	9	4	604	69.6	5.85	23.78	4	0	1.044		0.962	1.008		1.323	0.715		0.952	1.152		1.198	0.927		0.995	100		100	104.4		96.2	100.8		132.3	71.5		95.2	115.2		119.8	92.7		99.5
FALSE	High	Master Protein	A2I7N0	Serpin A3-4 OS=Bos taurus OX=9913 GN=SERPINA3-4 PE=3 SV=1	0	84.591	29	6	84	4	411	46.3	6.32	315.81	6	4	0.714	1.037	1.007	1.006	1.028	0.773	1.098	0.988	0.961	1.246	0.912	1.211	0.954	0.957	1.016	100	100	100	71.4	103.7	100.7	100.6	102.8	77.3	109.8	98.8	96.1	124.6	91.2	121.1	95.4	95.7	101.6
FALSE	High	Master Protein	A0A4W2BN22	Uncharacterized protein OS=Bos indicus x Bos taurus OX=30522 GN=ITIH3 PE=3 SV=1	0	12.857	6	4	12	4	699	77.7	6.79	30.08	4	0	0.882	0.988	0.962	1.005	0.919	0.781	0.944	0.964	0.925	1.002	1.12	1.019	1.16	0.817	0.84	100	100	100	88.2	98.8	96.2	100.5	91.9	78.1	94.4	96.4	92.5	100.2	112	101.9	116	81.7	84
FALSE	High	Master Protein Candidate	A0A4W2DYE1	Uncharacterized protein OS=Bos indicus x Bos taurus OX=30522 GN=C1S PE=4 SV=1	0	14.712	8	4	6	4	695	77.3	5.1	19.58	4	0	0.938	0.962	1.122	0.745	0.871	1.075	1.398	1.043	0.888	1.376	0.855	1	0.715	0.996	0.998	100	100	100	93.8	96.2	112.2	74.5	87.1	107.5	139.8	104.3	88.8	137.6	85.5	100	71.5	99.6	99.8
FALSE	High	None	A0A4W2GAC9	Complement subcomponent C1r OS=Bos indicus x Bos taurus OX=30522 GN=C1R PE=4 SV=1	0	13.113	8	4	8	4	676	76.8	6.11	26.32	4	0	0.921	0.948	0.925	1.015	1.286	0.994	1.068	1.017	1.005	1.072	1.046	1.076	1.006	0.972	0.947	100	100	100	92.1	94.8	92.5	101.5	128.6	99.4	106.8	101.7	100.5	107.2	104.6	107.6	100.6	97.2	94.7
FALSE	High	None	A0A4W2GQF1	Kininogen 1 OS=Bos indicus x Bos taurus OX=30522 GN=KNG1 PE=4 SV=1	0	10.243	8	4	17	4	434	48.2	5.87	51.02	4	0	1.052	0.858	0.885	0.824	1.167	0.86	1.027	0.815	1.173	0.982	1.148	0.975	1.091	0.906	0.981	100	100	100	105.2	85.8	88.5	82.4	116.7	86	102.7	81.5	117.3	98.2	114.8	97.5	109.1	90.6	98.1
FALSE	High	None	A0A4W2DL87	Alpha-amylase OS=Bos indicus x Bos taurus OX=30522 GN=LOC113889545 PE=3 SV=1	0	12.029	11	4	9	4	511	57.2	7.46	28.17	4	0	1.137	1.143	1.211	1.147	0.994	0.892	1.155	1.05	0.919	0.975	0.961	0.884	1.015	1.103	1.045	100	100	100	113.7	114.3	121.1	114.7	99.4	89.2	115.5	105	91.9	97.5	96.1	88.4	101.5	110.3	104.5
FALSE	High	None	Q71U44	Fibronectin (Fragment) OS=Bos taurus OX=9913 PE=2 SV=1	0	19.642	14	4	11	4	412	45.8	5.94	27.7	4	0	1.08	1.06	1.096	1.015	1.196	1.171	1.051	1.023	1.186	0.806	1.015	0.801	1.276	0.862	0.978	100	100	100	108	106	109.6	101.5	119.6	117.1	105.1	102.3	118.6	80.6	101.5	80.1	127.6	86.2	97.8
FALSE	High	None	A0A4W2H6Z0	Complement C8 gamma chain OS=Bos indicus x Bos taurus OX=30522 GN=C8G PE=3 SV=1	0	17.592	19	4	7	4	290	31.2	10.73	16.81	4	0	1.082	1.693	0.94	0.971	0.687	0.952	1.013	0.888	0.889	0.859	0.852	0.796	1.081	1.263	0.927	100	100	100	108.2	169.3	94	97.1	68.7	95.2	101.3	88.8	88.9	85.9	85.2	79.6	108.1	126.3	92.7
FALSE	High	None	A0A4W2BTP2	Immunoglobulin heavy constant mu OS=Bos indicus x Bos taurus OX=30522 GN=IGHM PE=4 SV=1	0	105.98	37	8	172	4	352	38.5	8.21	815.17	8	0	0.929	0.587	0.478	1.766	1.177	0.93	0.616	1.755	1.051	0.869	1.682	0.904	1.686	0.558	0.468	100	100	100	92.9	58.7	47.8	176.6	117.7	93	61.6	175.5	105.1	86.9	168.2	90.4	168.6	55.8	46.8
FALSE	High	Master Protein	G5E5T5	Uncharacterized protein OS=Bos taurus OX=9913 PE=1 SV=2	0	97.703	24	8	80	4	508	56	6.25	351.9	8	4	0.862	1.104	1.133	1.418	0.809	0.789	0.859	1.49	0.828	0.965	0.919	0.979	0.861	1.004	1.011	100	100	100	86.2	110.4	113.3	141.8	80.9	78.9	85.9	149	82.8	96.5	91.9	97.9	86.1	100.4	101.1
FALSE	High	Master Protein Candidate	A0A4W2D8Q5	Uncharacterized protein OS=Bos indicus x Bos taurus OX=30522 GN=AFM PE=4 SV=1	0	17.977	8	4	9	4	666	76.6	6.16	23.78	4	0	1.044		0.962	1.008		1.323	0.715		0.952	1.152		1.198	0.927		0.995	100		100	104.4		96.2	100.8		132.3	71.5		95.2	115.2		119.8	92.7		99.5
FALSE	High	Master Protein Candidate	A0A4W2C717	SERPIN domain-containing protein OS=Bos indicus x Bos taurus OX=30522 GN=LOC113879927 PE=3 SV=1	0	123.864	28	6	117	4	450	50.3	6.42	472.11	6	0	0.792	1.116	1.09	1.001	1.017	0.846	1.16	1.035	1.016	1.023	1.003	1.11	0.938	0.977	1.132	100	100	100	79.2	111.6	109	100.1	101.7	84.6	116	103.5	101.6	102.3	100.3	111	93.8	97.7	113.2
FALSE	High	None	Q2KIK9	Complement component 8 subunit beta OS=Bos taurus OX=9913 GN=C8B PE=2 SV=1	0	12.92	12	4	9	4	383	44.1	8.27	24.2	4	0	1.046	0.897	0.944	1.074	1.002	1.004	0.919	1.093	0.893	0.851	1.08	0.96	1.196	0.882	0.984	100	100	100	104.6	89.7	94.4	107.4	100.2	100.4	91.9	109.3	89.3	85.1	108	96	119.6	88.2	98.4
FALSE	High	None	A0A4W2IE19	Kininogen 1 OS=Bos indicus x Bos taurus OX=30522 GN=KNG1 PE=4 SV=1	0	10.243	9	4	17	4	398	44.2	6.15	51.02	4	0	1.052	0.858	0.885	0.824	1.167	0.86	1.027	0.815	1.173	0.982	1.148	0.975	1.091	0.906	0.981	100	100	100	105.2	85.8	88.5	82.4	116.7	86	102.7	81.5	117.3	98.2	114.8	97.5	109.1	90.6	98.1
FALSE	High	Master Protein	Q9TTE1	Serpin A3-1 OS=Bos taurus OX=9913 GN=SERPINA3-1 PE=1 SV=3	0	123.864	31	6	117	4	411	46.2	5.99	472.11	6	1	0.792	1.116	1.09	1.001	1.017	0.846	1.16	1.035	1.016	1.023	1.003	1.11	0.938	0.977	1.132	100	100	100	79.2	111.6	109	100.1	101.7	84.6	116	103.5	101.6	102.3	100.3	111	93.8	97.7	113.2
Checked	Protein FDR Confidence: Combined	Master	Accession	Description	Exp. q-value: Combined	Sum PEP Score	Coverage [%]	# Peptides	# PSMs	# Unique Peptides	# AAs	MW [kDa]	calc. pI	Score Sequest HT: Sequest HT	# Peptides (by Search Engine): Sequest HT	# Razor Peptides	Abundance Ratio: (F1, 127) / (F1, 126)	Abundance Ratio: (F2, 127) / (F2, 126)	Abundance Ratio: (F3, 127) / (F3, 126)	Abundance Ratio: (F1, 128) / (F1, 126)	Abundance Ratio: (F2, 128) / (F2, 126)	Abundance Ratio: (F3, 128) / (F3, 126)	Abundance Ratio: (F1, 129) / (F1, 126)	Abundance Ratio: (F2, 129) / (F2, 126)	Abundance Ratio: (F3, 129) / (F3, 126)	Abundance Ratio: (F1, 130) / (F1, 126)	Abundance Ratio: (F2, 130) / (F2, 126)	Abundance Ratio: (F3, 130) / (F3, 126)	Abundance Ratio: (F1, 131) / (F1, 126)	Abundance Ratio: (F2, 131) / (F2, 126)	Abundance Ratio: (F3, 131) / (F3, 126)	Abundances (Grouped): F1, 126	Abundances (Grouped): F2, 126	Abundances (Grouped): F3, 126	Abundances (Grouped): F1, 127	Abundances (Grouped): F2, 127	Abundances (Grouped): F3, 127	Abundances (Grouped): F1, 128	Abundances (Grouped): F2, 128	Abundances (Grouped): F3, 128	Abundances (Grouped): F1, 129	Abundances (Grouped): F2, 129	Abundances (Grouped): F3, 129	Abundances (Grouped): F1, 130	Abundances (Grouped): F2, 130	Abundances (Grouped): F3, 130	Abundances (Grouped): F1, 131	Abundances (Grouped): F2, 131	Abundances (Grouped): F3, 131
FALSE	High	Master Protein Candidate	A0A3Q1LQ21	Inter-alpha-trypsin inhibitor heavy chain H3 OS=Bos taurus OX=9913 GN=ITIH3 PE=3 SV=1	0	12.857	4	4	12	4	886	99.1	6.33	30.08	4	0	0.882	0.988	0.962	1.005	0.919	0.781	0.944	0.964	0.925	1.002	1.12	1.019	1.16	0.817	0.84	100	100	100	88.2	98.8	96.2	100.5	91.9	78.1	94.4	96.4	92.5	100.2	112	101.9	116	81.7	84
FALSE	High	Master Protein Candidate	Q95121	Pigment epithelium-derived factor OS=Bos taurus OX=9913 GN=SERPINF1 PE=1 SV=1	0	24.74	20	4	9	4	416	46.2	7.05	29.25	4	0	0.97	0.832	1.044	1.183	1.3	1.033	0.952	1.274	1.007	1.037	0.998	0.933	1.07	2.63	1.387	100	100	100	97	83.2	104.4	118.3	130	103.3	95.2	127.4	100.7	103.7	99.8	93.3	107	263	138.7
FALSE	High	None	A0A4W2H192	Gc-globulin OS=Bos indicus x Bos taurus OX=30522 GN=GC PE=4 SV=1	0	36.326	16	4	24	4	438	49.3	5.47	96.52	4	0	1.186	1.179	1.146	1.103	1.082	0.952	1.08	1.058	1.006	0.958	0.843	0.878	0.923	1.001	0.947	100	100	100	118.6	117.9	114.6	110.3	108.2	95.2	108	105.8	100.6	95.8	84.3	87.8	92.3	100.1	94.7
FALSE	High	Master Protein	P41361	Antithrombin-III OS=Bos taurus OX=9913 GN=SERPINC1 PE=1 SV=2	0	12.768	11	4	11	4	465	52.3	7.33	32.85	4	0	1.025	0.748	1.182	0.969	0.677	0.846	0.911	0.634	0.855	1.028	0.702	1.107	1.089	0.627	0.938	100	100	100	102.5	74.8	118.2	96.9	67.7	84.6	91.1	63.4	85.5	102.8	70.2	110.7	108.9	62.7	93.8
FALSE	High	Master Protein Candidate	A0A452DJK6	Serpin A3-1 OS=Bos taurus OX=9913 GN=SERPINA3-1 PE=3 SV=1	0	123.864	27	6	117	4	470	52.5	6.42	472.11	6	0	0.792	1.116	1.09	1.001	1.017	0.846	1.16	1.035	1.016	1.023	1.003	1.11	0.938	0.977	1.132	100	100	100	79.2	111.6	109	100.1	101.7	84.6	116	103.5	101.6	102.3	100.3	111	93.8	97.7	113.2
FALSE	High	Master Protein Candidate	A0A4W2F917	Inter-alpha-trypsin inhibitor heavy chain 3 OS=Bos indicus x Bos taurus OX=30522 GN=ITIH3 PE=3 SV=1	0	12.857	6	4	12	4	699	77.7	6.62	30.08	4	0	0.882	0.988	0.962	1.005	0.919	0.781	0.944	0.964	0.925	1.002	1.12	1.019	1.16	0.817	0.84	100	100	100	88.2	98.8	96.2	100.5	91.9	78.1	94.4	96.4	92.5	100.2	112	101.9	116	81.7	84
FALSE	High	None	A0A4W2I0J8	Apolipoprotein E OS=Bos indicus x Bos taurus OX=30522 GN=APOE PE=3 SV=1	0	11.556	14	4	9	4	324	36.8	8.72	21.38	4	0	0.887	0.965	0.781	0.892	1.152	1.101	0.871	1.042	1.049	1.001	1.004	1.368	0.952	1.281	1.582	100	100	100	88.7	96.5	78.1	89.2	115.2	110.1	87.1	104.2	104.9	100.1	100.4	136.8	95.2	128.1	158.2
FALSE	High	None	A0A4W2GDA7	Complement subcomponent C1r OS=Bos indicus x Bos taurus OX=30522 GN=C1R PE=4 SV=1	0	13.113	7	4	8	4	774	87	6.29	26.32	4	0	0.921	0.948	0.925	1.015	1.286	0.994	1.068	1.017	1.005	1.072	1.046	1.076	1.006	0.972	0.947	100	100	100	92.1	94.8	92.5	101.5	128.6	99.4	106.8	101.7	100.5	107.2	104.6	107.6	100.6	97.2	94.7
FALSE	High	Master Protein Candidate	A0A4W2DVR2	Immunoglobulin heavy constant mu OS=Bos indicus x Bos taurus OX=30522 GN=IGHM PE=4 SV=1	0	97.703	24	8	80	4	508	56	6.39	351.9	8	0	0.862	1.104	1.133	1.418	0.809	0.789	0.859	1.49	0.828	0.965	0.919	0.979	0.861	1.004	1.011	100	100	100	86.2	110.4	113.3	141.8	80.9	78.9	85.9	149	82.8	96.5	91.9	97.9	86.1	100.4	101.1
FALSE	High	None	A0A4W2E6X1	Complement subcomponent C1r OS=Bos indicus x Bos taurus OX=30522 GN=C1R PE=4 SV=1	0	13.113	9	4	8	4	649	72.9	6.28	26.32	4	0	0.921	0.948	0.925	1.015	1.286	0.994	1.068	1.017	1.005	1.072	1.046	1.076	1.006	0.972	0.947	100	100	100	92.1	94.8	92.5	101.5	128.6	99.4	106.8	101.7	100.5	107.2	104.6	107.6	100.6	97.2	94.7
FALSE	High	Master Protein Candidate	A0A3Q1NJR8	Antithrombin-III OS=Bos taurus OX=9913 GN=SERPINC1 PE=3 SV=1	0	12.768	10	4	11	4	530	60	8.68	32.85	4	0	1.025	0.748	1.182	0.969	0.677	0.846	0.911	0.634	0.855	1.028	0.702	1.107	1.089	0.627	0.938	100	100	100	102.5	74.8	118.2	96.9	67.7	84.6	91.1	63.4	85.5	102.8	70.2	110.7	108.9	62.7	93.8
FALSE	High	Master Protein Candidate	A0A4W2GBC6	Complement C2 OS=Bos indicus x Bos taurus OX=30522 GN=C2 PE=4 SV=1	0	8.467	9	4	5	4	502	55.8	8.76	13.2	4	0	0.948		0.971	1.051		0.896	1.185		1.266	0.994		1.109	1.154		0.996	100		100	94.8		97.1	105.1		89.6	118.5		126.6	99.4		110.9	115.4		99.6
FALSE	High	Master Protein Candidate	A0A4W2E7A3	SERPIN domain-containing protein OS=Bos indicus x Bos taurus OX=30522 GN=LOC113879927 PE=3 SV=1	0	123.864	27	6	117	4	459	51.4	6.84	472.11	6	0	0.792	1.116	1.09	1.001	1.017	0.846	1.16	1.035	1.016	1.023	1.003	1.11	0.938	0.977	1.132	100	100	100	79.2	111.6	109	100.1	101.7	84.6	116	103.5	101.6	102.3	100.3	111	93.8	97.7	113.2
FALSE	High	Master Protein Candidate	Q0V7N2	C3/C5 convertase OS=Bos taurus OX=9913 GN=C2 PE=2 SV=1	0	8.467	6	4	5	4	787	86.9	8.35	13.2	4	0	0.948		0.971	1.051		0.896	1.185		1.266	0.994		1.109	1.154		0.996	100		100	94.8		97.1	105.1		89.6	118.5		126.6	99.4		110.9	115.4		99.6
FALSE	High	None	A0A4W2D1D3	Alpha-amylase OS=Bos indicus x Bos taurus OX=30522 GN=LOC113889545 PE=3 SV=1	0	12.029	11	4	9	4	511	57.1	7.46	28.17	4	0	1.137	1.143	1.211	1.147	0.994	0.892	1.155	1.05	0.919	0.975	0.961	0.884	1.015	1.103	1.045	100	100	100	113.7	114.3	121.1	114.7	99.4	89.2	115.5	105	91.9	97.5	96.1	88.4	101.5	110.3	104.5
FALSE	High	Master Protein	A0A4W2BW23	Immunoglobulin heavy constant mu OS=Bos indicus x Bos taurus OX=30522 GN=IGHM PE=4 SV=1	0	111.637	39	10	184	4	380	42.4	8.53	844.62	10	7	0.909	0.787	0.698	1.591	1.054	0.84	0.787	1.637	0.972	0.88	1.491	0.872	1.533	0.742	0.647	100	100	100	90.9	78.7	69.8	159.1	105.4	84	78.7	163.7	97.2	88	149.1	87.2	153.3	74.2	64.7
FALSE	High	Master Protein Candidate	Q3SYW2	Complement C2 OS=Bos taurus OX=9913 GN=C2 PE=2 SV=1	0	8.467	6	4	5	4	750	82.9	8.34	13.2	4	0	0.948		0.971	1.051		0.896	1.185		1.266	0.994		1.109	1.154		0.996	100		100	94.8		97.1	105.1		89.6	118.5		126.6	99.4		110.9	115.4		99.6
FALSE	High	None	A0A3Q1ME55	Complement C8 gamma chain OS=Bos taurus OX=9913 GN=C8G PE=4 SV=1	0	26.126	14	4	13	4	481	50.8	10.87	41.32	4	0	0.973	1.125	0.979	1.15	0.995	1.156	1.12	1.017	0.963	1.034	1.03	0.951	1.049	1.095	1.075	100	100	100	97.3	112.5	97.9	115	99.5	115.6	112	101.7	96.3	103.4	103	95.1	104.9	109.5	107.5
FALSE	High	Master Protein Candidate	A0A4W2C0Q4	C3/C5 convertase OS=Bos indicus x Bos taurus OX=30522 GN=C2 PE=4 SV=1	0	8.467	6	4	5	4	750	82.9	8.34	13.2	4	0	0.948		0.971	1.051		0.896	1.185		1.266	0.994		1.109	1.154		0.996	100		100	94.8		97.1	105.1		89.6	118.5		126.6	99.4		110.9	115.4		99.6
FALSE	High	Master Protein Candidate	A6QNW7	CD5 molecule like OS=Bos taurus OX=9913 GN=CD5L PE=2 SV=1	0	13.163	10	4	16	4	451	50.2	5.39	38.25	4	0	0.949	1.187	1.13	1.314	0.984	0.871	0.94	1.266	0.826	0.987	0.903	0.934	1.084	1.214	1.066	100	100	100	94.9	118.7	113	131.4	98.4	87.1	94	126.6	82.6	98.7	90.3	93.4	108.4	121.4	106.6
FALSE	High	None	A0A4W2EWF2	Gc-globulin OS=Bos indicus x Bos taurus OX=30522 GN=GC PE=4 SV=1	0	36.326	16	4	24	4	438	49.3	5.48	96.52	4	0	1.186	1.179	1.146	1.103	1.082	0.952	1.08	1.058	1.006	0.958	0.843	0.878	0.923	1.001	0.947	100	100	100	118.6	117.9	114.6	110.3	108.2	95.2	108	105.8	100.6	95.8	84.3	87.8	92.3	100.1	94.7
FALSE	High	Master Protein Candidate	A0A4W2H966	Inter-alpha-trypsin inhibitor heavy chain 3 OS=Bos indicus x Bos taurus OX=30522 GN=ITIH3 PE=4 SV=1	0	12.857	4	4	12	4	1019	111.4	6.48	30.08	4	0	0.882	0.988	0.962	1.005	0.919	0.781	0.944	0.964	0.925	1.002	1.12	1.019	1.16	0.817	0.84	100	100	100	88.2	98.8	96.2	100.5	91.9	78.1	94.4	96.4	92.5	100.2	112	101.9	116	81.7	84
FALSE	High	Master Protein	P23805	Conglutinin OS=Bos taurus OX=9913 GN=CGN1 PE=1 SV=2	0	14.041	11	4	9	4	371	38	6.06	28.95	4	0	1.971	0.577	0.758	0.921	1.069	1.869	0.665	0.684	0.895	0.698	0.852	0.597	0.934	1.098	1.043	100	100	100	197.1	57.7	75.8	92.1	106.9	186.9	66.5	68.4	89.5	69.8	85.2	59.7	93.4	109.8	104.3
FALSE	High	None	A0A4W2F026	Complement component 8 subunit beta OS=Bos indicus x Bos taurus OX=30522 GN=C8B PE=3 SV=1	0	12.92	11	4	9	4	419	48	8.19	24.2	4	0	1.046	0.897	0.944	1.074	1.002	1.004	0.919	1.093	0.893	0.851	1.08	0.96	1.196	0.882	0.984	100	100	100	104.6	89.7	94.4	107.4	100.2	100.4	91.9	109.3	89.3	85.1	108	96	119.6	88.2	98.4
FALSE	High	Master Protein	A0A4W2E534	SERPIN domain-containing protein OS=Bos indicus x Bos taurus OX=30522 GN=SERPINF1 PE=3 SV=1	0	24.74	20	4	9	4	415	46.1	7.05	29.25	4	0	0.97	0.832	1.044	1.183	1.3	1.033	0.952	1.274	1.007	1.037	0.998	0.933	1.07	2.63	1.387	100	100	100	97	83.2	104.4	118.3	130	103.3	95.2	127.4	100.7	103.7	99.8	93.3	107	263	138.7
FALSE	High	Master Protein Candidate	A0A4W2E0Z1	C3/C5 convertase OS=Bos indicus x Bos taurus OX=30522 GN=C2 PE=4 SV=1	0	8.467	6	4	5	4	738	81.5	8.43	13.2	4	0	0.948		0.971	1.051		0.896	1.185		1.266	0.994		1.109	1.154		0.996	100		100	94.8		97.1	105.1		89.6	118.5		126.6	99.4		110.9	115.4		99.6
FALSE	High	None	A0A3Q1N461	Complement factor I OS=Bos taurus OX=9913 GN=CFI PE=1 SV=1	0	26.981	8	4	12	4	594	65.9	7.44	50.48	4	0	0.818	0.748	0.749	0.816	0.865	0.976	1.102	0.796	0.804	0.758	0.832	0.83	0.718	0.702	0.757	100	100	100	81.8	74.8	74.9	81.6	86.5	97.6	110.2	79.6	80.4	75.8	83.2	83	71.8	70.2	75.7
FALSE	High	None	A0A4W2GCY8	Complement component 8 subunit beta OS=Bos indicus x Bos taurus OX=30522 GN=C8B PE=3 SV=1	0	12.92	11	4	9	4	419	47.9	8.19	24.2	4	0	1.046	0.897	0.944	1.074	1.002	1.004	0.919	1.093	0.893	0.851	1.08	0.96	1.196	0.882	0.984	100	100	100	104.6	89.7	94.4	107.4	100.2	100.4	91.9	109.3	89.3	85.1	108	96	119.6	88.2	98.4
FALSE	High	None	A0A4W2CGJ2	Uncharacterized protein OS=Bos indicus x Bos taurus OX=30522 GN=APOE PE=3 SV=1	0	11.556	14	4	9	4	324	36.8	8.72	21.38	4	0	0.887	0.965	0.781	0.892	1.152	1.101	0.871	1.042	1.049	1.001	1.004	1.368	0.952	1.281	1.582	100	100	100	88.7	96.5	78.1	89.2	115.2	110.1	87.1	104.2	104.9	100.1	100.4	136.8	95.2	128.1	158.2
FALSE	High	Master Protein	A0A4W2IKM1	Afamin OS=Bos indicus x Bos taurus OX=30522 GN=AFM PE=4 SV=1	0	17.977	8	4	9	4	666	76.6	6.16	23.78	4	0	1.044		0.962	1.008		1.323	0.715		0.952	1.152		1.198	0.927		0.995	100		100	104.4		96.2	100.8		132.3	71.5		95.2	115.2		119.8	92.7		99.5
FALSE	High	None	A0A4W2C9U4	Complement subcomponent C1r OS=Bos indicus x Bos taurus OX=30522 GN=C1R PE=4 SV=1	0	13.113	8	4	8	4	732	83.2	6.24	26.32	4	0	0.921	0.948	0.925	1.015	1.286	0.994	1.068	1.017	1.005	1.072	1.046	1.076	1.006	0.972	0.947	100	100	100	92.1	94.8	92.5	101.5	128.6	99.4	106.8	101.7	100.5	107.2	104.6	107.6	100.6	97.2	94.7
FALSE	High	Master Protein Candidate	A0A0A0MP88	Serpin A3-1 OS=Bos taurus OX=9913 GN=SERPINA3-1 PE=3 SV=2	0	123.864	32	6	117	4	400	45.2	6.48	472.11	6	0	0.792	1.116	1.09	1.001	1.017	0.846	1.16	1.035	1.016	1.023	1.003	1.11	0.938	0.977	1.132	100	100	100	79.2	111.6	109	100.1	101.7	84.6	116	103.5	101.6	102.3	100.3	111	93.8	97.7	113.2
FALSE	High	Master Protein Candidate	A0A4W2CJ44	Antithrombin-III OS=Bos indicus x Bos taurus OX=30522 GN=SERPINC1 PE=3 SV=1	0	12.768	11	4	11	4	465	52.4	6.8	32.85	4	0	1.025	0.748	1.182	0.969	0.677	0.846	0.911	0.634	0.855	1.028	0.702	1.107	1.089	0.627	0.938	100	100	100	102.5	74.8	118.2	96.9	67.7	84.6	91.1	63.4	85.5	102.8	70.2	110.7	108.9	62.7	93.8
FALSE	High	None	A0A4W2G9E3	Complement subcomponent C1r OS=Bos indicus x Bos taurus OX=30522 GN=C1R PE=4 SV=1	0	13.113	7	4	8	4	747	84.1	6.07	26.32	4	0	0.921	0.948	0.925	1.015	1.286	0.994	1.068	1.017	1.005	1.072	1.046	1.076	1.006	0.972	0.947	100	100	100	92.1	94.8	92.5	101.5	128.6	99.4	106.8	101.7	100.5	107.2	104.6	107.6	100.6	97.2	94.7
Checked	Protein FDR Confidence: Combined	Master	Accession	Description	Exp. q-value: Combined	Sum PEP Score	Coverage [%]	# Peptides	# PSMs	# Unique Peptides	# AAs	MW [kDa]	calc. pI	Score Sequest HT: Sequest HT	# Peptides (by Search Engine): Sequest HT	# Razor Peptides	Abundance Ratio: (F1, 127) / (F1, 126)	Abundance Ratio: (F2, 127) / (F2, 126)	Abundance Ratio: (F3, 127) / (F3, 126)	Abundance Ratio: (F1, 128) / (F1, 126)	Abundance Ratio: (F2, 128) / (F2, 126)	Abundance Ratio: (F3, 128) / (F3, 126)	Abundance Ratio: (F1, 129) / (F1, 126)	Abundance Ratio: (F2, 129) / (F2, 126)	Abundance Ratio: (F3, 129) / (F3, 126)	Abundance Ratio: (F1, 130) / (F1, 126)	Abundance Ratio: (F2, 130) / (F2, 126)	Abundance Ratio: (F3, 130) / (F3, 126)	Abundance Ratio: (F1, 131) / (F1, 126)	Abundance Ratio: (F2, 131) / (F2, 126)	Abundance Ratio: (F3, 131) / (F3, 126)	Abundances (Grouped): F1, 126	Abundances (Grouped): F2, 126	Abundances (Grouped): F3, 126	Abundances (Grouped): F1, 127	Abundances (Grouped): F2, 127	Abundances (Grouped): F3, 127	Abundances (Grouped): F1, 128	Abundances (Grouped): F2, 128	Abundances (Grouped): F3, 128	Abundances (Grouped): F1, 129	Abundances (Grouped): F2, 129	Abundances (Grouped): F3, 129	Abundances (Grouped): F1, 130	Abundances (Grouped): F2, 130	Abundances (Grouped): F3, 130	Abundances (Grouped): F1, 131	Abundances (Grouped): F2, 131	Abundances (Grouped): F3, 131
FALSE	High	Master Protein Candidate	A0A4W2I0B6	Complement C1s OS=Bos indicus x Bos taurus OX=30522 GN=C1S PE=4 SV=1	0	14.712	7	4	6	4	826	91.8	5.6	19.58	4	0	0.938	0.962	1.122	0.745	0.871	1.075	1.398	1.043	0.888	1.376	0.855	1	0.715	0.996	0.998	100	100	100	93.8	96.2	112.2	74.5	87.1	107.5	139.8	104.3	88.8	137.6	85.5	100	71.5	99.6	99.8
FALSE	High	None	A0A4W2GVA9	Complement factor I OS=Bos indicus x Bos taurus OX=30522 GN=CFI PE=4 SV=1	0	26.981	8	4	12	4	574	64	7.59	50.48	4	0	0.818	0.748	0.749	0.816	0.865	0.976	1.102	0.796	0.804	0.758	0.832	0.83	0.718	0.702	0.757	100	100	100	81.8	74.8	74.9	81.6	86.5	97.6	110.2	79.6	80.4	75.8	83.2	83	71.8	70.2	75.7
FALSE	High	None	A0A4W2HIZ2	Alpha-amylase OS=Bos indicus x Bos taurus OX=30522 GN=LOC113889547 PE=3 SV=1	0	12.029	11	4	9	4	511	57.2	7.28	28.17	4	0	1.137	1.143	1.211	1.147	0.994	0.892	1.155	1.05	0.919	0.975	0.961	0.884	1.015	1.103	1.045	100	100	100	113.7	114.3	121.1	114.7	99.4	89.2	115.5	105	91.9	97.5	96.1	88.4	101.5	110.3	104.5
FALSE	High	Master Protein	F1MJ12	Complement C1s subcomponent OS=Bos taurus OX=9913 GN=C1S PE=4 SV=1	0	14.712	8	4	6	4	695	77.3	5.1	19.58	4	0	0.938	0.962	1.122	0.745	0.871	1.075	1.398	1.043	0.888	1.376	0.855	1	0.715	0.996	0.998	100	100	100	93.8	96.2	112.2	74.5	87.1	107.5	139.8	104.3	88.8	137.6	85.5	100	71.5	99.6	99.8
FALSE	High	Master Protein Candidate	P56652	Inter-alpha-trypsin inhibitor heavy chain H3 OS=Bos taurus OX=9913 GN=ITIH3 PE=1 SV=2	0	12.857	4	4	12	4	891	99.5	5.9	30.08	4	0	0.882	0.988	0.962	1.005	0.919	0.781	0.944	0.964	0.925	1.002	1.12	1.019	1.16	0.817	0.84	100	100	100	88.2	98.8	96.2	100.5	91.9	78.1	94.4	96.4	92.5	100.2	112	101.9	116	81.7	84
FALSE	High	None	A0A4W2IE55	Clusterin OS=Bos indicus x Bos taurus OX=30522 GN=CLU PE=3 SV=1	0	13.866	11	4	7	4	404	46.9	6.05	22.75	4	0	1.093	1.135	1.229	0.904	1.01	1.092	0.812	0.912	1.054	0.944	0.852	0.922	0.887	0.778	0.782	100	100	100	109.3	113.5	122.9	90.4	101	109.2	81.2	91.2	105.4	94.4	85.2	92.2	88.7	77.8	78.2
FALSE	High	Master Protein Candidate	A0A4W2GE85	C3/C5 convertase OS=Bos indicus x Bos taurus OX=30522 GN=C2 PE=4 SV=1	0	8.467	7	4	5	4	617	68.7	8.19	13.2	4	0	0.948		0.971	1.051		0.896	1.185		1.266	0.994		1.109	1.154		0.996	100		100	94.8		97.1	105.1		89.6	118.5		126.6	99.4		110.9	115.4		99.6
FALSE	High	Master Protein	A0A3Q1M032	Uncharacterized protein OS=Bos taurus OX=9913 PE=1 SV=1	0	83.925	32	8	93	4	369	40.4	6.09	356.2	8	0	0.85	1.178	1.153	1.435	0.796	0.8	0.927	1.488	0.742	0.962	0.82	0.931	0.877	1.009	0.963	100	100	100	85	117.8	115.3	143.5	79.6	80	92.7	148.8	74.2	96.2	82	93.1	87.7	100.9	96.3
FALSE	High	None	F1N4M7	Complement factor I OS=Bos taurus OX=9913 GN=CFI PE=1 SV=3	0	26.981	7	4	12	4	610	68	7.8	50.48	4	0	0.818	0.748	0.749	0.816	0.865	0.976	1.102	0.796	0.804	0.758	0.832	0.83	0.718	0.702	0.757	100	100	100	81.8	74.8	74.9	81.6	86.5	97.6	110.2	79.6	80.4	75.8	83.2	83	71.8	70.2	75.7
FALSE	High	Master Protein Candidate	A0A4W2IKM7	Haptoglobin OS=Bos indicus x Bos taurus OX=30522 GN=LOC113876645 PE=4 SV=1	0	30.573	13	4	29	4	401	44.8	7.71	103.82	4	0	0.551	1.079	1.096	0.954	0.8	0.62	1.038	0.982	0.737	1.673	0.57	1.561	0.487	1.516	1.39	100	100	100	55.1	107.9	109.6	95.4	80	62	103.8	98.2	73.7	167.3	57	156.1	48.7	151.6	139
FALSE	High	Master Protein Candidate	A0A3Q1MB98	Haptoglobin OS=Bos taurus OX=9913 GN=HP PE=3 SV=1	0	30.573	13	4	29	4	390	43.7	7.88	103.82	4	0	0.551	1.079	1.096	0.954	0.8	0.62	1.038	0.982	0.737	1.673	0.57	1.561	0.487	1.516	1.39	100	100	100	55.1	107.9	109.6	95.4	80	62	103.8	98.2	73.7	167.3	57	156.1	48.7	151.6	139
FALSE	High	Master Protein	A0A4W2I3V3	C3/C5 convertase OS=Bos indicus x Bos taurus OX=30522 GN=C2 PE=4 SV=1	0	8.467	6	4	5	4	749	82.8	8.34	13.2	4	0	0.948		0.971	1.051		0.896	1.185		1.266	0.994		1.109	1.154		0.996	100		100	94.8		97.1	105.1		89.6	118.5		126.6	99.4		110.9	115.4		99.6
FALSE	High	None	Q0ZCB4	Apolipoprotein E (Fragment) OS=Bos taurus OX=9913 PE=3 SV=1	0	16.345	22	4	12	4	237	27.1	8.9	33.13	4	0	0.887	0.831	0.793	0.892	1.083	1.083	0.871	1.103	1.007	1.001	0.919	1.255	0.952	1.394	1.519	100	100	100	88.7	83.1	79.3	89.2	108.3	108.3	87.1	110.3	100.7	100.1	91.9	125.5	95.2	139.4	151.9
FALSE	High	Master Protein Candidate	A0A4W2D8R0	Uncharacterized protein OS=Bos indicus x Bos taurus OX=30522 GN=AFM PE=4 SV=1	0	17.977	9	4	9	4	604	69.5	5.85	23.78	4	0	1.044		0.962	1.008		1.323	0.715		0.952	1.152		1.198	0.927		0.995	100		100	104.4		96.2	100.8		132.3	71.5		95.2	115.2		119.8	92.7		99.5
FALSE	High	Master Protein	A0A4W2FZF9	CD5 molecule like OS=Bos indicus x Bos taurus OX=30522 GN=CD5L PE=4 SV=1	0	13.163	10	4	16	4	489	54.5	5.74	38.25	4	0	0.949	1.187	1.13	1.314	0.984	0.871	0.94	1.266	0.826	0.987	0.903	0.934	1.084	1.214	1.066	100	100	100	94.9	118.7	113	131.4	98.4	87.1	94	126.6	82.6	98.7	90.3	93.4	108.4	121.4	106.6
FALSE	High	None	A7YWR0	Apolipoprotein E OS=Bos taurus OX=9913 GN=APOE PE=2 SV=1	0	14.335	14	4	11	4	316	36.1	5.83	25.84	4	0	0.887	0.743	0.753	0.892	1.037	1.048	0.871	1.144	1	1.001	0.864	1.307	0.952	1.468	1.561	100	100	100	88.7	74.3	75.3	89.2	103.7	104.8	87.1	114.4	100	100.1	86.4	130.7	95.2	146.8	156.1
FALSE	High	Master Protein Candidate	A0A4W2FY57	CD5 molecule like OS=Bos indicus x Bos taurus OX=30522 GN=CD5L PE=4 SV=1	0	13.163	10	4	16	4	451	50.2	5.39	38.25	4	0	0.949	1.187	1.13	1.314	0.984	0.871	0.94	1.266	0.826	0.987	0.903	0.934	1.084	1.214	1.066	100	100	100	94.9	118.7	113	131.4	98.4	87.1	94	126.6	82.6	98.7	90.3	93.4	108.4	121.4	106.6
FALSE	High	Master Protein Candidate	A0A3S5ZPC6	C3/C5 convertase OS=Bos taurus OX=9913 GN=C2 PE=4 SV=1	0	8.467	6	4	5	4	787	86.9	8.46	13.2	4	0	0.948		0.971	1.051		0.896	1.185		1.266	0.994		1.109	1.154		0.996	100		100	94.8		97.1	105.1		89.6	118.5		126.6	99.4		110.9	115.4		99.6
FALSE	High	None	A0A4W2C658	Sex hormone binding globulin OS=Bos indicus x Bos taurus OX=30522 GN=SHBG PE=4 SV=1	0	15.937	21	4	8	4	290	31.4	5.74	21.81	4	0	0.856	1.084	0.986	0.955	1.446	1.001	0.979	0.961	1.039	0.912	1.168	1.002	1.012	1.132	1.195	100	100	100	85.6	108.4	98.6	95.5	144.6	100.1	97.9	96.1	103.9	91.2	116.8	100.2	101.2	113.2	119.5
FALSE	High	None	A0A4W2I478	Complement subcomponent C1r OS=Bos indicus x Bos taurus OX=30522 GN=C1R PE=4 SV=1	0	13.113	8	4	8	4	739	84	6.29	26.32	4	0	0.921	0.948	0.925	1.015	1.286	0.994	1.068	1.017	1.005	1.072	1.046	1.076	1.006	0.972	0.947	100	100	100	92.1	94.8	92.5	101.5	128.6	99.4	106.8	101.7	100.5	107.2	104.6	107.6	100.6	97.2	94.7
FALSE	High	Master Protein Candidate	A0A4W2HBP4	Inter-alpha-trypsin inhibitor heavy chain 3 OS=Bos indicus x Bos taurus OX=30522 GN=ITIH3 PE=3 SV=1	0	12.857	4	4	12	4	884	98.7	5.67	30.08	4	0	0.882	0.988	0.962	1.005	0.919	0.781	0.944	0.964	0.925	1.002	1.12	1.019	1.16	0.817	0.84	100	100	100	88.2	98.8	96.2	100.5	91.9	78.1	94.4	96.4	92.5	100.2	112	101.9	116	81.7	84
FALSE	High	Master Protein Candidate	Q0VCX1	Complement C1s subcomponent OS=Bos taurus OX=9913 GN=C1S PE=2 SV=2	0	14.712	8	4	6	4	689	76.6	5.08	19.58	4	0	0.938	0.962	1.122	0.745	0.871	1.075	1.398	1.043	0.888	1.376	0.855	1	0.715	0.996	0.998	100	100	100	93.8	96.2	112.2	74.5	87.1	107.5	139.8	104.3	88.8	137.6	85.5	100	71.5	99.6	99.8
FALSE	High	None	A0A4W2ENQ1	Clusterin OS=Bos indicus x Bos taurus OX=30522 GN=CLU PE=3 SV=1	0	13.866	11	4	7	4	405	47.1	6.05	22.75	4	0	1.093	1.135	1.229	0.904	1.01	1.092	0.812	0.912	1.054	0.944	0.852	0.922	0.887	0.778	0.782	100	100	100	109.3	113.5	122.9	90.4	101	109.2	81.2	91.2	105.4	94.4	85.2	92.2	88.7	77.8	78.2
FALSE	High	None	A0A4W2E6W5	Complement subcomponent C1r OS=Bos indicus x Bos taurus OX=30522 GN=C1R PE=4 SV=1	0	13.113	7	4	8	4	747	84.1	6.07	26.32	4	0	0.921	0.948	0.925	1.015	1.286	0.994	1.068	1.017	1.005	1.072	1.046	1.076	1.006	0.972	0.947	100	100	100	92.1	94.8	92.5	101.5	128.6	99.4	106.8	101.7	100.5	107.2	104.6	107.6	100.6	97.2	94.7
FALSE	High	None	O97941	C3-beta-c (Fragment) OS=Bos taurus OX=9913 PE=2 SV=1	0	19.065	28	4	22	4	148	17	5.43	61.02	4	0	1.214	0.937	1.014	0.812	0.982	0.929	1.057	0.924	1.192	0.995	0.948	0.953	1.086	1.029	1.089	100	100	100	121.4	93.7	101.4	81.2	98.2	92.9	105.7	92.4	119.2	99.5	94.8	95.3	108.6	102.9	108.9
FALSE	High	None	A0A4W2BTN1	Immunoglobulin heavy constant mu OS=Bos indicus x Bos taurus OX=30522 GN=IGHM PE=4 SV=1	0	89.912	22	7	69	4	508	55.9	6.54	315.05	7	0	0.85	1.12	1.134	1.471	0.828	0.791	0.86	1.553	0.851	0.98	0.944	0.989	0.872	1.041	1.035	100	100	100	85	112	113.4	147.1	82.8	79.1	86	155.3	85.1	98	94.4	98.9	87.2	104.1	103.5
FALSE	High	Master Protein Candidate	A0A4W2DE88	Uncharacterized protein OS=Bos indicus x Bos taurus OX=30522 PE=4 SV=1	0	13.163	11	4	16	4	442	49.3	5.34	38.25	4	0	0.949	1.187	1.13	1.314	0.984	0.871	0.94	1.266	0.826	0.987	0.903	0.934	1.084	1.214	1.066	100	100	100	94.9	118.7	113	131.4	98.4	87.1	94	126.6	82.6	98.7	90.3	93.4	108.4	121.4	106.6
FALSE	High	Master Protein Candidate	A0A4W2E4W3	SERPIN domain-containing protein OS=Bos indicus x Bos taurus OX=30522 GN=LOC113879933 PE=3 SV=1	0	84.591	27	6	84	4	441	49.6	8.37	315.81	6	0	0.714	1.037	1.007	1.006	1.028	0.773	1.098	0.988	0.961	1.246	0.912	1.211	0.954	0.957	1.016	100	100	100	71.4	103.7	100.7	100.6	102.8	77.3	109.8	98.8	96.1	124.6	91.2	121.1	95.4	95.7	101.6
FALSE	High	Master Protein	P50448	Factor XIIa inhibitor OS=Bos taurus OX=9913 PE=1 SV=1	0	15.463	12	4	9	4	468	51.7	6.67	23.79	4	0	1.212	1.114	1.286	0.733	1.204	1.073	1.156	1.22	1.29	0.904	0.913	1.075	0.828	1.147	1.259	100	100	100	121.2	111.4	128.6	73.3	120.4	107.3	115.6	122	129	90.4	91.3	107.5	82.8	114.7	125.9
FALSE	High	Master Protein Candidate	G3X6K8	Haptoglobin OS=Bos taurus OX=9913 GN=HP PE=3 SV=2	0	30.573	14	4	29	4	376	42	7.37	103.82	4	0	0.551	1.079	1.096	0.954	0.8	0.62	1.038	0.982	0.737	1.673	0.57	1.561	0.487	1.516	1.39	100	100	100	55.1	107.9	109.6	95.4	80	62	103.8	98.2	73.7	167.3	57	156.1	48.7	151.6	139
FALSE	High	Master Protein Candidate	A0A4W2FAW1	Inter-alpha-trypsin inhibitor heavy chain 3 OS=Bos indicus x Bos taurus OX=30522 GN=ITIH3 PE=3 SV=1	0	12.857	4	4	12	4	891	99.4	5.78	30.08	4	0	0.882	0.988	0.962	1.005	0.919	0.781	0.944	0.964	0.925	1.002	1.12	1.019	1.16	0.817	0.84	100	100	100	88.2	98.8	96.2	100.5	91.9	78.1	94.4	96.4	92.5	100.2	112	101.9	116	81.7	84
FALSE	High	None	A0A4W2E4Z1	Complement subcomponent C1r OS=Bos indicus x Bos taurus OX=30522 GN=C1R PE=4 SV=1	0	13.113	8	4	8	4	739	84.1	6.42	26.32	4	0	0.921	0.948	0.925	1.015	1.286	0.994	1.068	1.017	1.005	1.072	1.046	1.076	1.006	0.972	0.947	100	100	100	92.1	94.8	92.5	101.5	128.6	99.4	106.8	101.7	100.5	107.2	104.6	107.6	100.6	97.2	94.7
FALSE	High	Master Protein	Q2TBU0	Haptoglobin OS=Bos taurus OX=9913 GN=HP PE=2 SV=1	0	30.573	13	4	29	4	401	44.8	7.71	103.82	4	0	0.551	1.079	1.096	0.954	0.8	0.62	1.038	0.982	0.737	1.673	0.57	1.561	0.487	1.516	1.39	100	100	100	55.1	107.9	109.6	95.4	80	62	103.8	98.2	73.7	167.3	57	156.1	48.7	151.6	139
FALSE	High	Master Protein Candidate	F6QND5	Fibrinogen alpha chain OS=Bos taurus OX=9913 GN=FGA PE=4 SV=1	0	11.01	4	3	8	3	863	94.7	6	26.21	3	0	0.845	1.037	1.082	0.931	0.802	0.786	1.136	0.912	0.974	1.351	0.91	1.509	1.383	1.052	1.082	100	100	100	84.5	103.7	108.2	93.1	80.2	78.6	113.6	91.2	97.4	135.1	91	150.9	138.3	105.2	108.2
Checked	Protein FDR Confidence: Combined	Master	Accession	Description	Exp. q-value: Combined	Sum PEP Score	Coverage [%]	# Peptides	# PSMs	# Unique Peptides	# AAs	MW [kDa]	calc. pI	Score Sequest HT: Sequest HT	# Peptides (by Search Engine): Sequest HT	# Razor Peptides	Abundance Ratio: (F1, 127) / (F1, 126)	Abundance Ratio: (F2, 127) / (F2, 126)	Abundance Ratio: (F3, 127) / (F3, 126)	Abundance Ratio: (F1, 128) / (F1, 126)	Abundance Ratio: (F2, 128) / (F2, 126)	Abundance Ratio: (F3, 128) / (F3, 126)	Abundance Ratio: (F1, 129) / (F1, 126)	Abundance Ratio: (F2, 129) / (F2, 126)	Abundance Ratio: (F3, 129) / (F3, 126)	Abundance Ratio: (F1, 130) / (F1, 126)	Abundance Ratio: (F2, 130) / (F2, 126)	Abundance Ratio: (F3, 130) / (F3, 126)	Abundance Ratio: (F1, 131) / (F1, 126)	Abundance Ratio: (F2, 131) / (F2, 126)	Abundance Ratio: (F3, 131) / (F3, 126)	Abundances (Grouped): F1, 126	Abundances (Grouped): F2, 126	Abundances (Grouped): F3, 126	Abundances (Grouped): F1, 127	Abundances (Grouped): F2, 127	Abundances (Grouped): F3, 127	Abundances (Grouped): F1, 128	Abundances (Grouped): F2, 128	Abundances (Grouped): F3, 128	Abundances (Grouped): F1, 129	Abundances (Grouped): F2, 129	Abundances (Grouped): F3, 129	Abundances (Grouped): F1, 130	Abundances (Grouped): F2, 130	Abundances (Grouped): F3, 130	Abundances (Grouped): F1, 131	Abundances (Grouped): F2, 131	Abundances (Grouped): F3, 131
FALSE	High	None	A0A3Q1N4H3	Sushi domain-containing protein OS=Bos taurus OX=9913 PE=4 SV=1	0	16.412	20	3	8	3	232	26.8	8.4	30.02	3	0	1.115	1.034	1.191	0.976	0.984	0.927	1.029	1.082	0.958	1.078	1.05	0.858	0.998	0.919	0.877	100	100	100	111.5	103.4	119.1	97.6	98.4	92.7	102.9	108.2	95.8	107.8	105	85.8	99.8	91.9	87.7
FALSE	High	Master Protein Candidate	A0A4W2ICL1	Extracellular matrix protein 1 OS=Bos indicus x Bos taurus OX=30522 GN=TARS2 PE=4 SV=1	0	8.379	6	3	8	3	486	54.3	8.56	21.6	3	0	1.001	1.077	0.917	1.196	1.056	0.993	1.021	1.085	1.047	0.919	1.046	0.965	1.179	1.074	0.883	100	100	100	100.1	107.7	91.7	119.6	105.6	99.3	102.1	108.5	104.7	91.9	104.6	96.5	117.9	107.4	88.3
FALSE	High	Master Protein Candidate	E1B805	Uncharacterized protein OS=Bos taurus OX=9913 GN=LOC528040 PE=4 SV=3	0	11.307	2	3	7	3	1662	186.2	6.95	18.79	3	0	0.868	1.038	1.176	0.899	0.945	1.126	0.813	1.016	1.008	0.735	1.099	1.056	1.302	1.135	1.078	100	100	100	86.8	103.8	117.6	89.9	94.5	112.6	81.3	101.6	100.8	73.5	109.9	105.6	130.2	113.5	107.8
FALSE	High	None	A0A4W2E7K6	Serpin family G member 1 OS=Bos indicus x Bos taurus OX=30522 GN=SERPING1 PE=3 SV=1	0	9.517	7	3	8	3	468	51.7	6.67	18.73	3	0	1.212	1.126	1.286	0.733	1.255	1.073	1.156	1.308	1.29	0.904	0.884	1.075	0.828	1.209	1.259	100	100	100	121.2	112.6	128.6	73.3	125.5	107.3	115.6	130.8	129	90.4	88.4	107.5	82.8	120.9	125.9
FALSE	High	Master Protein	Q32T06	Endopin 2C OS=Bos taurus OX=9913 PE=2 SV=1	0	12.53	8	4	15	3	414	46.7	6.42	44.51	4	0	0.308	0.485	0.435	0.325	0.556	0.412	4.449	0.516	0.473	0.251	0.614	0.4	0.347	2.563	2.818	100	100	100	30.8	48.5	43.5	32.5	55.6	41.2	444.9	51.6	47.3	25.1	61.4	40	34.7	256.3	281.8
FALSE	High	None	A0A4W2FAA0	Antithrombin-III OS=Bos indicus x Bos taurus OX=30522 GN=SERPINC1 PE=3 SV=1	0	7.246	6	3	9	3	465	52.4	6.8	23.52	3	0	1.025	1.121	1.182	0.969	0.94	0.846	0.911	0.899	0.855	1.028	0.97	1.107	1.089	0.88	0.938	100	100	100	102.5	112.1	118.2	96.9	94	84.6	91.1	89.9	85.5	102.8	97	110.7	108.9	88	93.8
FALSE	High	Master Protein Candidate	A0A4W2F049	Uncharacterized protein OS=Bos indicus x Bos taurus OX=30522 PE=3 SV=1	0	9.503	6	4	8	3	708	78.5	7.31	12.42	4	0	0.939	1.01	1.028	1.235	0.764	1.104	0.852	1.138	0.788	1.105	0.966	0.954	0.845	1.032	0.963	100	100	100	93.9	101	102.8	123.5	76.4	110.4	85.2	113.8	78.8	110.5	96.6	95.4	84.5	103.2	96.3
FALSE	High	Master Protein	P12763	Alpha-2-HS-glycoprotein OS=Bos taurus OX=9913 GN=AHSG PE=1 SV=2	0	16.799	10	3	14	3	359	38.4	5.5	49.65	3	0	0.987	1.225	1.221	0.869	1.022	1.045	1.033	0.893	0.934	0.736	0.997	0.762	0.931	1.011	1.009	100	100	100	98.7	122.5	122.1	86.9	102.2	104.5	103.3	89.3	93.4	73.6	99.7	76.2	93.1	101.1	100.9
FALSE	High	None	A0A4W2IGV5	Gc-globulin OS=Bos indicus x Bos taurus OX=30522 GN=GC PE=4 SV=1	0	33.944	9	3	22	3	491	55.5	6.58	89.12	3	0	1.186	1.2	1.164	1.103	1.108	0.933	1.08	1.079	1.004	0.958	0.855	0.877	0.923	1.022	0.936	100	100	100	118.6	120	116.4	110.3	110.8	93.3	108	107.9	100.4	95.8	85.5	87.7	92.3	102.2	93.6
FALSE	High	None	A0A452DJA9	Serpin A3-3 OS=Bos taurus OX=9913 GN=SERPINA3-3 PE=1 SV=1	0	77.228	27	5	78	3	400	45.1	7.06	291.44	5	0	0.723	1.069	1.026	1.021	1.025	0.775	1.216	0.98	0.953	1.297	0.887	1.22	0.958	1.032	1.082	100	100	100	72.3	106.9	102.6	102.1	102.5	77.5	121.6	98	95.3	129.7	88.7	122	95.8	103.2	108.2
FALSE	High	Master Protein Candidate	A0A4W2F4E4	Complement C1q B chain OS=Bos indicus x Bos taurus OX=30522 GN=C1QB PE=4 SV=1	0	10.783	19	3	8	3	247	26.4	9.38	25.07	3	0	0.772	1.045	1.076	1.096	1.039	0.801	1.081	1.185	0.86	1.001	1.177	1.126	0.92	1.418	1.084	100	100	100	77.2	104.5	107.6	109.6	103.9	80.1	108.1	118.5	86	100.1	117.7	112.6	92	141.8	108.4
FALSE	High	None	A0A3Q1LKA0	Complement factor H OS=Bos taurus OX=9913 GN=CFH PE=4 SV=1	0	18.768	14	4	10	3	380	44.1	7.71	35.67	4	0	1.115	1.034	1.191	0.976	0.984	0.927	1.029	1.082	0.958	1.078	1.05	0.858	0.998	0.919	0.877	100	100	100	111.5	103.4	119.1	97.6	98.4	92.7	102.9	108.2	95.8	107.8	105	85.8	99.8	91.9	87.7
FALSE	High	Master Protein	G3N0S9	Uncharacterized protein OS=Bos taurus OX=9913 PE=4 SV=2	0	20.239	23	3	13	3	192	21.5	5.45	48.32	3	0	0.848	0.825	0.858	0.662	0.785	0.817	1.173	0.87	0.782	1.029	0.84	1.111	0.683	0.96	0.83	100	100	100	84.8	82.5	85.8	66.2	78.5	81.7	117.3	87	78.2	102.9	84	111.1	68.3	96	83
FALSE	High	Master Protein Candidate	A0A4W2BNQ2	SERPIN domain-containing protein OS=Bos indicus x Bos taurus OX=30522 GN=LOC113879933 PE=3 SV=1	0	12.544	11	3	8	3	418	46.9	6.13	25.17	3	0	0.897	0.951	1.008	1.025	1.243	0.995	1.203	1.018	0.93	1.21	1.024	1.177	0.975	1.056	1.12	100	100	100	89.7	95.1	100.8	102.5	124.3	99.5	120.3	101.8	93	121	102.4	117.7	97.5	105.6	112
FALSE	High	Master Protein Candidate	G3N0V0	Uncharacterized protein OS=Bos taurus OX=9913 PE=1 SV=1	0	82.916	37	8	159	3	326	35.9	7.84	752.03	8	0	0.616	1.551	1.728	0.25	1.099	0.596	1.513	0.449	1.07	1.215	0.327	1.196	0.292	1.393	1.254	100	100	100	61.6	155.1	172.8	25	109.9	59.6	151.3	44.9	107	121.5	32.7	119.6	29.2	139.3	125.4
FALSE	High	Master Protein	A0A4W2DF64	C1q domain-containing protein OS=Bos indicus x Bos taurus OX=30522 GN=C1QB PE=4 SV=1	0	10.783	15	3	8	3	300	32.4	8.91	25.07	3	0	0.772	1.045	1.076	1.096	1.039	0.801	1.081	1.185	0.86	1.001	1.177	1.126	0.92	1.418	1.084	100	100	100	77.2	104.5	107.6	109.6	103.9	80.1	108.1	118.5	86	100.1	117.7	112.6	92	141.8	108.4
FALSE	High	Master Protein	A0A4W2F046	Uncharacterized protein OS=Bos indicus x Bos taurus OX=30522 PE=3 SV=1	0	9.503	6	4	8	3	703	77.7	7.31	12.42	4	1	0.939	1.01	1.028	1.235	0.764	1.104	0.852	1.138	0.788	1.105	0.966	0.954	0.845	1.032	0.963	100	100	100	93.9	101	102.8	123.5	76.4	110.4	85.2	113.8	78.8	110.5	96.6	95.4	84.5	103.2	96.3
FALSE	High	None	A0A4W2EZY3	Uncharacterized protein OS=Bos indicus x Bos taurus OX=30522 PE=4 SV=1	0	10.371	7	3	14	3	461	51.6	5.85	32.39	3	0	0.949	1.205	1.152	1.314	0.978	0.837	0.94	1.304	0.837	0.987	0.875	0.935	1.084	1.257	1.087	100	100	100	94.9	120.5	115.2	131.4	97.8	83.7	94	130.4	83.7	98.7	87.5	93.5	108.4	125.7	108.7
FALSE	High	Master Protein Candidate	A0A4W2E9L0	C-type lectin domain family 3 member B OS=Bos indicus x Bos taurus OX=30522 GN=CLEC3B PE=4 SV=1	0	9.096	21	3	5	3	201	22	5.64	13.08	3	0	1.336	0.9	0.825	0.984	1.299	1.195	0.895	0.975	0.92	0.877	1.033	0.891	1.016	0.998	0.855	100	100	100	133.6	90	82.5	98.4	129.9	119.5	89.5	97.5	92	87.7	103.3	89.1	101.6	99.8	85.5
FALSE	High	Master Protein	A6QNZ7	Keratin 10 (Epidermolytic hyperkeratosis; keratosis palmaris et plantaris) OS=Bos taurus OX=9913 GN=KRT10 PE=2 SV=1	0	10.909	7	4	10	3	526	54.8	5.07	25.63	4	1	0.655	1.173	1.078	1.061	0.876	2.198	1.028	1.031	1.718	0.708	1.161	1.294	1.977	1.666	1.793	100	100	100	65.5	117.3	107.8	106.1	87.6	219.8	102.8	103.1	171.8	70.8	116.1	129.4	197.7	166.6	179.3
FALSE	High	Master Protein Candidate	A0A4W2FFK7	Complement component 4 binding protein alpha OS=Bos indicus x Bos taurus OX=30522 GN=C4BPA PE=4 SV=1	0	14.707	7	3	10	3	603	67.7	6.19	38.97	3	0	1.012	0.897	0.996	1.037	1.122	0.865	1.136	0.99	0.982	0.922	0.948	0.95	1.155	1.047	0.996	100	100	100	101.2	89.7	99.6	103.7	112.2	86.5	113.6	99	98.2	92.2	94.8	95	115.5	104.7	99.6
FALSE	High	Master Protein Candidate	A0A4W2GXI3	Extracellular matrix protein 1 OS=Bos indicus x Bos taurus OX=30522 GN=TARS2 PE=4 SV=1	0	8.379	6	3	8	3	542	60.3	7.18	21.6	3	0	1.001	1.077	0.917	1.196	1.056	0.993	1.021	1.085	1.047	0.919	1.046	0.965	1.179	1.074	0.883	100	100	100	100.1	107.7	91.7	119.6	105.6	99.3	102.1	108.5	104.7	91.9	104.6	96.5	117.9	107.4	88.3
FALSE	High	Master Protein Candidate	A0A4W2D7P5	Alpha-2-HS-glycoprotein OS=Bos indicus x Bos taurus OX=30522 GN=AHSG PE=4 SV=1	0	16.799	9	3	14	3	371	39.7	5.41	49.65	3	0	0.987	1.225	1.221	0.869	1.022	1.045	1.033	0.893	0.934	0.736	0.997	0.762	0.931	1.011	1.009	100	100	100	98.7	122.5	122.1	86.9	102.2	104.5	103.3	89.3	93.4	73.6	99.7	76.2	93.1	101.1	100.9
FALSE	High	Master Protein	A0A4W2D351	Cystatin fetuin-B-type domain-containing protein OS=Bos indicus x Bos taurus OX=30522 GN=FETUB PE=4 SV=1	0	11.571	13	3	9	3	387	42.6	5.77	28.65	3	0	0.708	2.104	1.869	0.928	0.792	0.924	0.807	0.909	0.82	0.842	0.956	0.818	0.914	0.844	1.109	100	100	100	70.8	210.4	186.9	92.8	79.2	92.4	80.7	90.9	82	84.2	95.6	81.8	91.4	84.4	110.9
FALSE	High	Master Protein Candidate	A0A4W2GWP7	Inhibitor of carbonic anhydrase-like OS=Bos indicus x Bos taurus OX=30522 GN=LOC113895050 PE=3 SV=1	0	9.503	6	4	8	3	703	77.6	7.23	12.42	4	0	0.939	1.01	1.028	1.235	0.764	1.104	0.852	1.138	0.788	1.105	0.966	0.954	0.845	1.032	0.963	100	100	100	93.9	101	102.8	123.5	76.4	110.4	85.2	113.8	78.8	110.5	96.6	95.4	84.5	103.2	96.3
FALSE	High	Master Protein Candidate	A0A4W2EDQ6	Uncharacterized protein OS=Bos indicus x Bos taurus OX=30522 GN=LOC113906358 PE=4 SV=1	0	14.707	7	3	10	3	613	68.7	6.47	38.97	3	0	1.012	0.897	0.996	1.037	1.122	0.865	1.136	0.99	0.982	0.922	0.948	0.95	1.155	1.047	0.996	100	100	100	101.2	89.7	99.6	103.7	112.2	86.5	113.6	99	98.2	92.2	94.8	95	115.5	104.7	99.6
FALSE	High	Master Protein Candidate	P02672	Fibrinogen alpha chain OS=Bos taurus OX=9913 GN=FGA PE=1 SV=5	0	11.01	5	3	8	3	615	67	7.17	26.21	3	0	0.845	1.037	1.082	0.931	0.802	0.786	1.136	0.912	0.974	1.351	0.91	1.509	1.383	1.052	1.082	100	100	100	84.5	103.7	108.2	93.1	80.2	78.6	113.6	91.2	97.4	135.1	91	150.9	138.3	105.2	108.2
FALSE	High	Master Protein Candidate	A0A4W2BPC1	SERPIN domain-containing protein OS=Bos indicus x Bos taurus OX=30522 PE=3 SV=1	0	12.53	9	4	15	3	393	44.3	6.42	44.51	4	0	0.308	0.485	0.435	0.325	0.556	0.412	4.449	0.516	0.473	0.251	0.614	0.4	0.347	2.563	2.818	100	100	100	30.8	48.5	43.5	32.5	55.6	41.2	444.9	51.6	47.3	25.1	61.4	40	34.7	256.3	281.8
FALSE	High	None	A0A4W2GU71	Apolipoprotein A1 OS=Bos indicus x Bos taurus OX=30522 GN=APOA1 PE=3 SV=1	0	20.207	15	3	16	3	250	28.8	5.92	60.4	3	0	1.474	0.991	1.021	0.777	1.134	1.284	0.962	0.804	1.303	0.988	0.994	0.91	0.962	1.065	1.016	100	100	100	147.4	99.1	102.1	77.7	113.4	128.4	96.2	80.4	130.3	98.8	99.4	91	96.2	106.5	101.6
FALSE	High	Master Protein Candidate	F1MBC5	Christmas factor OS=Bos taurus OX=9913 GN=F9 PE=4 SV=3	0	17.855	11	3	7	3	447	50.3	6.27	27.08	3	0	0.801	0.941	1.01	0.931	0.949	0.813	1.192	1.102	0.922	1.163	1.089	0.928	1.202	1.033	1.072	100	100	100	80.1	94.1	101	93.1	94.9	81.3	119.2	110.2	92.2	116.3	108.9	92.8	120.2	103.3	107.2
FALSE	High	None	A0A4W2FZS5	CD5 molecule like OS=Bos indicus x Bos taurus OX=30522 GN=CD5L PE=4 SV=1	0	10.371	7	3	14	3	461	51.7	5.99	32.39	3	0	0.949	1.205	1.152	1.314	0.978	0.837	0.94	1.304	0.837	0.987	0.875	0.935	1.084	1.257	1.087	100	100	100	94.9	120.5	115.2	131.4	97.8	83.7	94	130.4	83.7	98.7	87.5	93.5	108.4	125.7	108.7
FALSE	High	Master Protein Candidate	A0A4W2F028	Uncharacterized protein OS=Bos indicus x Bos taurus OX=30522 GN=PGLYRP2 PE=3 SV=1	0	11.83	10	3	5	3	591	63.4	6.96	16.35	3	0		0.79			0.98			1.166			1.268			0.777			100			79			98			116.6			126.8			77.7
FALSE	High	Master Protein Candidate	A0A4W2DCZ9	Monocyte differentiation antigen CD14 OS=Bos indicus x Bos taurus OX=30522 GN=CD14 PE=4 SV=1	0	10.106	14	3	4	3	373	39.6	5.57	11.86	3	0		1.019			0.995			0.982			1.114			4.03			100			101.9			99.5			98.2			111.4			403
FALSE	High	Master Protein Candidate	A6QPQ2	Serpin A3-8 OS=Bos taurus OX=9913 GN=SERPINA3-8 PE=2 SV=1	0	12.544	11	3	8	3	418	46.9	6.13	25.17	3	0	0.897	0.951	1.008	1.025	1.243	0.995	1.203	1.018	0.93	1.21	1.024	1.177	0.975	1.056	1.12	100	100	100	89.7	95.1	100.8	102.5	124.3	99.5	120.3	101.8	93	121	102.4	117.7	97.5	105.6	112
Checked	Protein FDR Confidence: Combined	Master	Accession	Description	Exp. q-value: Combined	Sum PEP Score	Coverage [%]	# Peptides	# PSMs	# Unique Peptides	# AAs	MW [kDa]	calc. pI	Score Sequest HT: Sequest HT	# Peptides (by Search Engine): Sequest HT	# Razor Peptides	Abundance Ratio: (F1, 127) / (F1, 126)	Abundance Ratio: (F2, 127) / (F2, 126)	Abundance Ratio: (F3, 127) / (F3, 126)	Abundance Ratio: (F1, 128) / (F1, 126)	Abundance Ratio: (F2, 128) / (F2, 126)	Abundance Ratio: (F3, 128) / (F3, 126)	Abundance Ratio: (F1, 129) / (F1, 126)	Abundance Ratio: (F2, 129) / (F2, 126)	Abundance Ratio: (F3, 129) / (F3, 126)	Abundance Ratio: (F1, 130) / (F1, 126)	Abundance Ratio: (F2, 130) / (F2, 126)	Abundance Ratio: (F3, 130) / (F3, 126)	Abundance Ratio: (F1, 131) / (F1, 126)	Abundance Ratio: (F2, 131) / (F2, 126)	Abundance Ratio: (F3, 131) / (F3, 126)	Abundances (Grouped): F1, 126	Abundances (Grouped): F2, 126	Abundances (Grouped): F3, 126	Abundances (Grouped): F1, 127	Abundances (Grouped): F2, 127	Abundances (Grouped): F3, 127	Abundances (Grouped): F1, 128	Abundances (Grouped): F2, 128	Abundances (Grouped): F3, 128	Abundances (Grouped): F1, 129	Abundances (Grouped): F2, 129	Abundances (Grouped): F3, 129	Abundances (Grouped): F1, 130	Abundances (Grouped): F2, 130	Abundances (Grouped): F3, 130	Abundances (Grouped): F1, 131	Abundances (Grouped): F2, 131	Abundances (Grouped): F3, 131
FALSE	High	None	A0A4W2HXY3	Serpin A3-1 OS=Bos indicus x Bos taurus OX=30522 GN=LOC113879933 PE=3 SV=1	0	61.162	18	5	75	3	414	46.8	7.65	254.83	5	0	0.714	1.039	1.005	1.006	1.026	0.769	1.098	0.986	0.959	1.246	0.911	1.21	0.954	0.958	1.015	100	100	100	71.4	103.9	100.5	100.6	102.6	76.9	109.8	98.6	95.9	124.6	91.1	121	95.4	95.8	101.5
FALSE	High	None	A0A4W2G7Q6	Serpin A3-1 OS=Bos indicus x Bos taurus OX=30522 GN=LOC113879933 PE=3 SV=1	0	93.249	17	5	98	3	470	52.4	6.42	374.95	5	0	0.798	1.115	1.092	1.006	1.007	0.834	1.168	1.034	1.022	1.03	1.006	1.116	0.942	0.982	1.136	100	100	100	79.8	111.5	109.2	100.6	100.7	83.4	116.8	103.4	102.2	103	100.6	111.6	94.2	98.2	113.6
FALSE	High	Master Protein Candidate	A0A4W2I9Y8	C-type lectin domain family 3 member B OS=Bos indicus x Bos taurus OX=30522 GN=CLEC3B PE=4 SV=1	0	9.096	10	3	5	3	411	44.1	8.43	13.08	3	0	1.336	0.9	0.825	0.984	1.299	1.195	0.895	0.975	0.92	0.877	1.033	0.891	1.016	0.998	0.855	100	100	100	133.6	90	82.5	98.4	129.9	119.5	89.5	97.5	92	87.7	103.3	89.1	101.6	99.8	85.5
FALSE	High	Master Protein Candidate	A0A4W2F5T9	Complement C1q B chain OS=Bos indicus x Bos taurus OX=30522 GN=C1QB PE=4 SV=1	0	10.783	15	3	8	3	312	33.5	9.31	25.07	3	0	0.772	1.045	1.076	1.096	1.039	0.801	1.081	1.185	0.86	1.001	1.177	1.126	0.92	1.418	1.084	100	100	100	77.2	104.5	107.6	109.6	103.9	80.1	108.1	118.5	86	100.1	117.7	112.6	92	141.8	108.4
FALSE	High	None	A0A4W2DEJ9	Inhibitor of carbonic anhydrase-like OS=Bos indicus x Bos taurus OX=30522 GN=LOC113895050 PE=3 SV=1	0	5.975	5	3	6	3	648	71.1	7.5	10.54	3	0	0.939		1.164	1.235		1.053	0.852		0.895	1.105		1.066	0.845		1.047	100		100	93.9		116.4	123.5		105.3	85.2		89.5	110.5		106.6	84.5		104.7
FALSE	High	None	A0A4W2GRF7	Serpin family G member 1 OS=Bos indicus x Bos taurus OX=30522 GN=SERPING1 PE=3 SV=1	0	9.517	5	3	8	3	615	66.2	9.54	18.73	3	0	1.212	1.126	1.286	0.733	1.255	1.073	1.156	1.308	1.29	0.904	0.884	1.075	0.828	1.209	1.259	100	100	100	121.2	112.6	128.6	73.3	125.5	107.3	115.6	130.8	129	90.4	88.4	107.5	82.8	120.9	125.9
FALSE	High	Master Protein	A0A4W2G411	Peptidoglycan recognition protein 2 OS=Bos indicus x Bos taurus OX=30522 GN=PGLYRP2 PE=3 SV=1	0	11.83	10	3	5	3	591	63.3	7.06	16.35	3	0		0.79			0.98			1.166			1.268			0.777			100			79			98			116.6			126.8			77.7
FALSE	High	Master Protein Candidate	Q3SYR8	Immunoglobulin J chain OS=Bos taurus OX=9913 GN=JCHAIN PE=1 SV=1	0	15.537	24	3	10	3	157	17.8	5.22	34.28	3	0	0.809	0.874	0.906	1.058	1.029	1.694	0.868	1.057	0.964	0.892	1.122	0.928	1.322	0.961	1.025	100	100	100	80.9	87.4	90.6	105.8	102.9	169.4	86.8	105.7	96.4	89.2	112.2	92.8	132.2	96.1	102.5
FALSE	High	None	A0A4W2D5X3	Alpha-amylase OS=Bos indicus x Bos taurus OX=30522 GN=LOC113889545 PE=3 SV=1	0	8.872	9	3	6	3	511	57	7.28	19.37	3	0		0.959			1.101			1.022			1.081			1.142			100			95.9			110.1			102.2			108.1			114.2
FALSE	High	Master Protein Candidate	A0A3Q1MCW2	Extracellular matrix protein 1 OS=Bos taurus OX=9913 GN=ECM1 PE=4 SV=1	0	8.379	6	3	8	3	543	60.4	7.18	21.6	3	0	1.001	1.077	0.917	1.196	1.056	0.993	1.021	1.085	1.047	0.919	1.046	0.965	1.179	1.074	0.883	100	100	100	100.1	107.7	91.7	119.6	105.6	99.3	102.1	108.5	104.7	91.9	104.6	96.5	117.9	107.4	88.3
FALSE	High	Master Protein Candidate	A0A4W2GZL0	Complement C3-like OS=Bos indicus x Bos taurus OX=30522 GN=LOC113896348 PE=4 SV=1	0	11.307	2	3	7	3	1649	184.1	7.31	18.79	3	0	0.868	1.038	1.176	0.899	0.945	1.126	0.813	1.016	1.008	0.735	1.099	1.056	1.302	1.135	1.078	100	100	100	86.8	103.8	117.6	89.9	94.5	112.6	81.3	101.6	100.8	73.5	109.9	105.6	130.2	113.5	107.8
FALSE	High	None	A0A3Q1NJ03	Serpin family A member 10 OS=Bos taurus OX=9913 GN=SERPINA10 PE=3 SV=1	0	14.131	15	3	5	3	409	47.2	7.39	16.55	3	0	0.901	1.491	1.075	1.125	1.811	0.737	1.246	1.312	0.986	1.091	1.416	1.076	0.92	1.185	1.015	100	100	100	90.1	149.1	107.5	112.5	181.1	73.7	124.6	131.2	98.6	109.1	141.6	107.6	92	118.5	101.5
FALSE	High	Master Protein Candidate	A0A4W2E4S9	SERPIN domain-containing protein OS=Bos indicus x Bos taurus OX=30522 PE=3 SV=1	0	12.53	9	4	15	3	386	43.5	5.55	44.51	4	0	0.308	0.485	0.435	0.325	0.556	0.412	4.449	0.516	0.473	0.251	0.614	0.4	0.347	2.563	2.818	100	100	100	30.8	48.5	43.5	32.5	55.6	41.2	444.9	51.6	47.3	25.1	61.4	40	34.7	256.3	281.8
FALSE	High	Master Protein Candidate	A0A4W2CZQ0	Uncharacterized protein OS=Bos indicus x Bos taurus OX=30522 GN=LOC113906358 PE=4 SV=1	0	14.707	7	3	10	3	601	67.6	6.65	38.97	3	0	1.012	0.897	0.996	1.037	1.122	0.865	1.136	0.99	0.982	0.922	0.948	0.95	1.155	1.047	0.996	100	100	100	101.2	89.7	99.6	103.7	112.2	86.5	113.6	99	98.2	92.2	94.8	95	115.5	104.7	99.6
FALSE	High	Master Protein Candidate	A0A4W2FFL7	Complement component 4 binding protein alpha OS=Bos indicus x Bos taurus OX=30522 GN=C4BPA PE=4 SV=1	0	14.707	7	3	10	3	616	69.6	6.57	38.97	3	0	1.012	0.897	0.996	1.037	1.122	0.865	1.136	0.99	0.982	0.922	0.948	0.95	1.155	1.047	0.996	100	100	100	101.2	89.7	99.6	103.7	112.2	86.5	113.6	99	98.2	92.2	94.8	95	115.5	104.7	99.6
FALSE	High	Master Protein Candidate	A0A452DIU4	Tetranectin OS=Bos taurus OX=9913 GN=CLEC3B PE=4 SV=1	0	9.096	15	3	5	3	282	30.5	6.93	13.08	3	0	1.336	0.9	0.825	0.984	1.299	1.195	0.895	0.975	0.92	0.877	1.033	0.891	1.016	0.998	0.855	100	100	100	133.6	90	82.5	98.4	129.9	119.5	89.5	97.5	92	87.7	103.3	89.1	101.6	99.8	85.5
FALSE	High	Master Protein Candidate	A0A0A0MPA0	SERPIN domain-containing protein OS=Bos taurus OX=9913 GN=LOC784932 PE=1 SV=1	0	12.53	8	4	15	3	417	46.9	6.01	44.51	4	0	0.308	0.485	0.435	0.325	0.556	0.412	4.449	0.516	0.473	0.251	0.614	0.4	0.347	2.563	2.818	100	100	100	30.8	48.5	43.5	32.5	55.6	41.2	444.9	51.6	47.3	25.1	61.4	40	34.7	256.3	281.8
FALSE	High	Master Protein Candidate	P00978	Protein AMBP OS=Bos taurus OX=9913 GN=AMBP PE=1 SV=2	0	24.797	11	3	18	3	352	39.2	7.62	63.26	3	0	1.151	0.965	0.901	0.937	1.038	0.882	0.949	1.049	0.931	0.929	1.007	0.87	0.957	1.081	0.954	100	100	100	115.1	96.5	90.1	93.7	103.8	88.2	94.9	104.9	93.1	92.9	100.7	87	95.7	108.1	95.4
FALSE	High	Master Protein	A0A513TZH3	Monocyte differentiation antigen CD14 OS=Bos indicus x Bos taurus OX=30522 GN=CD14 PE=4 SV=1	0	10.106	14	3	4	3	373	39.6	5.57	11.86	3	0		1.019			0.995			0.982			1.114			4.03			100			101.9			99.5			98.2			111.4			403
FALSE	High	Master Protein	F1MMK9	Alpha-1-microglobulin OS=Bos taurus OX=9913 GN=KIF12 PE=3 SV=3	0	24.797	8	3	18	3	482	53	8.53	63.26	3	0	1.151	0.965	0.901	0.937	1.038	0.882	0.949	1.049	0.931	0.929	1.007	0.87	0.957	1.081	0.954	100	100	100	115.1	96.5	90.1	93.7	103.8	88.2	94.9	104.9	93.1	92.9	100.7	87	95.7	108.1	95.4
FALSE	High	Master Protein Candidate	A0A4W2HYK5	Serpin A3-8 OS=Bos indicus x Bos taurus OX=30522 GN=LOC113879928 PE=3 SV=1	0	12.544	10	3	8	3	468	52.6	6.92	25.17	3	0	0.897	0.951	1.008	1.025	1.243	0.995	1.203	1.018	0.93	1.21	1.024	1.177	0.975	1.056	1.12	100	100	100	89.7	95.1	100.8	102.5	124.3	99.5	120.3	101.8	93	121	102.4	117.7	97.5	105.6	112
FALSE	High	Master Protein	A0A4W2GUW4	Complement C3-like OS=Bos indicus x Bos taurus OX=30522 GN=LOC113896348 PE=4 SV=1	0	11.307	2	3	7	3	1629	182	7.36	18.79	3	0	0.868	1.038	1.176	0.899	0.945	1.126	0.813	1.016	1.008	0.735	1.099	1.056	1.302	1.135	1.078	100	100	100	86.8	103.8	117.6	89.9	94.5	112.6	81.3	101.6	100.8	73.5	109.9	105.6	130.2	113.5	107.8
FALSE	High	Master Protein Candidate	A0A4W2C3T1	Fibrinogen alpha chain OS=Bos indicus x Bos taurus OX=30522 PE=4 SV=1	0	11.01	5	3	8	3	583	63.4	7.78	26.21	3	0	0.845	1.037	1.082	0.931	0.802	0.786	1.136	0.912	0.974	1.351	0.91	1.509	1.383	1.052	1.082	100	100	100	84.5	103.7	108.2	93.1	80.2	78.6	113.6	91.2	97.4	135.1	91	150.9	138.3	105.2	108.2
FALSE	High	Master Protein Candidate	A5PJT7	ECM1 protein OS=Bos taurus OX=9913 GN=ECM1 PE=2 SV=1	0	8.379	6	3	8	3	517	57.6	7.39	21.6	3	0	1.001	1.077	0.917	1.196	1.056	0.993	1.021	1.085	1.047	0.919	1.046	0.965	1.179	1.074	0.883	100	100	100	100.1	107.7	91.7	119.6	105.6	99.3	102.1	108.5	104.7	91.9	104.6	96.5	117.9	107.4	88.3
FALSE	High	None	E1BMJ0	Serpin family G member 1 OS=Bos taurus OX=9913 GN=SERPING1 PE=3 SV=3	0	9.517	7	3	8	3	468	51.7	6.76	18.73	3	0	1.212	1.126	1.286	0.733	1.255	1.073	1.156	1.308	1.29	0.904	0.884	1.075	0.828	1.209	1.259	100	100	100	121.2	112.6	128.6	73.3	125.5	107.3	115.6	130.8	129	90.4	88.4	107.5	82.8	120.9	125.9
FALSE	High	Master Protein Candidate	Q58D62	Fetuin-B OS=Bos taurus OX=9913 GN=FETUB PE=1 SV=1	0	11.571	13	3	9	3	387	42.6	5.77	28.65	3	0	0.708	2.104	1.869	0.928	0.792	0.924	0.807	0.909	0.82	0.842	0.956	0.818	0.914	0.844	1.109	100	100	100	70.8	210.4	186.9	92.8	79.2	92.4	80.7	90.9	82	84.2	95.6	81.8	91.4	84.4	110.9
FALSE	High	Master Protein Candidate	A0A452DHX8	Amine oxidase OS=Bos taurus OX=9913 GN=LOC100138645 PE=3 SV=1	0	24.312	8	6	40	3	787	87.1	5.91	116.06	6	0	0.833	0.806	0.909	1.092	0.901	0.76	0.898	0.941	0.932	1.198	0.898	1.239	1.099	0.821	0.931	100	100	100	83.3	80.6	90.9	109.2	90.1	76	89.8	94.1	93.2	119.8	89.8	123.9	109.9	82.1	93.1
FALSE	High	None	A0A3Q1MKX8	Gc-globulin OS=Bos taurus OX=9913 GN=GC PE=4 SV=1	0	33.944	9	3	22	3	465	52	5.74	89.12	3	0	1.186	1.2	1.164	1.103	1.108	0.933	1.08	1.079	1.004	0.958	0.855	0.877	0.923	1.022	0.936	100	100	100	118.6	120	116.4	110.3	110.8	93.3	108	107.9	100.4	95.8	85.5	87.7	92.3	102.2	93.6
FALSE	High	Master Protein Candidate	A0A4W2F324	Uncharacterized protein OS=Bos indicus x Bos taurus OX=30522 PE=4 SV=1	0	11.307	2	3	7	3	1784	200	7.31	18.79	3	0	0.868	1.038	1.176	0.899	0.945	1.126	0.813	1.016	1.008	0.735	1.099	1.056	1.302	1.135	1.078	100	100	100	86.8	103.8	117.6	89.9	94.5	112.6	81.3	101.6	100.8	73.5	109.9	105.6	130.2	113.5	107.8
FALSE	High	Master Protein Candidate	A5PJE3	Fibrinogen alpha chain OS=Bos taurus OX=9913 GN=FGA PE=2 SV=1	0	11.01	5	3	8	3	615	67	7.02	26.21	3	0	0.845	1.037	1.082	0.931	0.802	0.786	1.136	0.912	0.974	1.351	0.91	1.509	1.383	1.052	1.082	100	100	100	84.5	103.7	108.2	93.1	80.2	78.6	113.6	91.2	97.4	135.1	91	150.9	138.3	105.2	108.2
FALSE	High	Master Protein Candidate	A0A4W2GXE0	Christmas factor OS=Bos indicus x Bos taurus OX=30522 GN=F9 PE=4 SV=1	0	17.855	11	3	7	3	462	52	5.88	27.08	3	0	0.801	0.941	1.01	0.931	0.949	0.813	1.192	1.102	0.922	1.163	1.089	0.928	1.202	1.033	1.072	100	100	100	80.1	94.1	101	93.1	94.9	81.3	119.2	110.2	92.2	116.3	108.9	92.8	120.2	103.3	107.2
FALSE	High	None	A0A4W2HZQ2	Complement C1s OS=Bos indicus x Bos taurus OX=30522 GN=C1S PE=4 SV=1	0	11.258	5	3	5	3	801	89.2	5.54	17.53	3	0	0.938	1.038	1.122	0.745	0.893	1.075	1.398	1.097	0.888	1.376	0.918	1	0.715	0.974	0.998	100	100	100	93.8	103.8	112.2	74.5	89.3	107.5	139.8	109.7	88.8	137.6	91.8	100	71.5	97.4	99.8
FALSE	High	Master Protein Candidate	A0A4W2GNB9	C-type lectin domain family 3 member B OS=Bos indicus x Bos taurus OX=30522 GN=CLEC3B PE=4 SV=1	0	9.096	13	3	5	3	328	35.8	8.7	13.08	3	0	1.336	0.9	0.825	0.984	1.299	1.195	0.895	0.975	0.92	0.877	1.033	0.891	1.016	0.998	0.855	100	100	100	133.6	90	82.5	98.4	129.9	119.5	89.5	97.5	92	87.7	103.3	89.1	101.6	99.8	85.5
FALSE	High	Master Protein	A0A3Q1LUK9	C4b-binding protein alpha chain OS=Bos taurus OX=9913 GN=C4BPA PE=4 SV=1	0	14.707	8	3	10	3	567	64.1	6.19	38.97	3	0	1.012	0.897	0.996	1.037	1.122	0.865	1.136	0.99	0.982	0.922	0.948	0.95	1.155	1.047	0.996	100	100	100	101.2	89.7	99.6	103.7	112.2	86.5	113.6	99	98.2	92.2	94.8	95	115.5	104.7	99.6
Checked	Protein FDR Confidence: Combined	Master	Accession	Description	Exp. q-value: Combined	Sum PEP Score	Coverage [%]	# Peptides	# PSMs	# Unique Peptides	# AAs	MW [kDa]	calc. pI	Score Sequest HT: Sequest HT	# Peptides (by Search Engine): Sequest HT	# Razor Peptides	Abundance Ratio: (F1, 127) / (F1, 126)	Abundance Ratio: (F2, 127) / (F2, 126)	Abundance Ratio: (F3, 127) / (F3, 126)	Abundance Ratio: (F1, 128) / (F1, 126)	Abundance Ratio: (F2, 128) / (F2, 126)	Abundance Ratio: (F3, 128) / (F3, 126)	Abundance Ratio: (F1, 129) / (F1, 126)	Abundance Ratio: (F2, 129) / (F2, 126)	Abundance Ratio: (F3, 129) / (F3, 126)	Abundance Ratio: (F1, 130) / (F1, 126)	Abundance Ratio: (F2, 130) / (F2, 126)	Abundance Ratio: (F3, 130) / (F3, 126)	Abundance Ratio: (F1, 131) / (F1, 126)	Abundance Ratio: (F2, 131) / (F2, 126)	Abundance Ratio: (F3, 131) / (F3, 126)	Abundances (Grouped): F1, 126	Abundances (Grouped): F2, 126	Abundances (Grouped): F3, 126	Abundances (Grouped): F1, 127	Abundances (Grouped): F2, 127	Abundances (Grouped): F3, 127	Abundances (Grouped): F1, 128	Abundances (Grouped): F2, 128	Abundances (Grouped): F3, 128	Abundances (Grouped): F1, 129	Abundances (Grouped): F2, 129	Abundances (Grouped): F3, 129	Abundances (Grouped): F1, 130	Abundances (Grouped): F2, 130	Abundances (Grouped): F3, 130	Abundances (Grouped): F1, 131	Abundances (Grouped): F2, 131	Abundances (Grouped): F3, 131
FALSE	High	Master Protein Candidate	A5D9D2	Complement component 4 binding protein, alpha chain OS=Bos taurus OX=9913 GN=C4BPA PE=2 SV=1	0	14.707	7	3	10	3	610	68.9	6.38	38.97	3	0	1.012	0.897	0.996	1.037	1.122	0.865	1.136	0.99	0.982	0.922	0.948	0.95	1.155	1.047	0.996	100	100	100	101.2	89.7	99.6	103.7	112.2	86.5	113.6	99	98.2	92.2	94.8	95	115.5	104.7	99.6
FALSE	High	Master Protein	A0A4W2IKA2	Joining chain of multimeric IgA and IgM OS=Bos indicus x Bos taurus OX=30522 GN=JCHAIN PE=4 SV=1	0	15.537	24	3	10	3	157	17.9	5.4	34.28	3	0	0.809	0.874	0.906	1.058	1.029	1.694	0.868	1.057	0.964	0.892	1.122	0.928	1.322	0.961	1.025	100	100	100	80.9	87.4	90.6	105.8	102.9	169.4	86.8	105.7	96.4	89.2	112.2	92.8	132.2	96.1	102.5
FALSE	High	Master Protein	A0A3Q1N3I9	Uncharacterized protein OS=Bos taurus OX=9913 PE=1 SV=1	0	82.916	38	8	159	3	320	35.2	7.68	752.03	8	0	0.616	1.551	1.728	0.25	1.099	0.596	1.513	0.449	1.07	1.215	0.327	1.196	0.292	1.393	1.254	100	100	100	61.6	155.1	172.8	25	109.9	59.6	151.3	44.9	107	121.5	32.7	119.6	29.2	139.3	125.4
FALSE	High	None	A2I7M9	Serpin A3-2 OS=Bos taurus OX=9913 GN=SERPINA3-2 PE=3 SV=1	0	93.249	19	5	98	3	411	46.2	5.99	374.95	5	0	0.798	1.115	1.092	1.006	1.007	0.834	1.168	1.034	1.022	1.03	1.006	1.116	0.942	0.982	1.136	100	100	100	79.8	111.5	109.2	100.6	100.7	83.4	116.8	103.4	102.2	103	100.6	111.6	94.2	98.2	113.6
FALSE	High	None	A0A4W2I4X9	C3/C5 convertase OS=Bos indicus x Bos taurus OX=30522 GN=C2 PE=4 SV=1	0	4.996	7	3	3	3	535	59.4	8.27	6.71	3	0	1.177			1.143			1.239			1.098			1.225			100			117.7			114.3			123.9			109.8			122.5
FALSE	High	Master Protein Candidate	A0A4W2ERK2	HGF activator OS=Bos indicus x Bos taurus OX=30522 GN=RGS12 PE=4 SV=1	0	9.085	6	3	6	3	722	77.1	8.05	16.66	3	0	0.833	0.947		0.988	1.013		0.878	1.046		1.073	1.241		0.945	0.88		100	100		83.3	94.7		98.8	101.3		87.8	104.6		107.3	124.1		94.5	88
FALSE	High	None	A0A4W2FZT0	CD5 molecule like OS=Bos indicus x Bos taurus OX=30522 GN=CD5L PE=4 SV=1	0	10.371	7	3	14	3	484	54.2	6.47	32.39	3	0	0.949	1.205	1.152	1.314	0.978	0.837	0.94	1.304	0.837	0.987	0.875	0.935	1.084	1.257	1.087	100	100	100	94.9	120.5	115.2	131.4	97.8	83.7	94	130.4	83.7	98.7	87.5	93.5	108.4	125.7	108.7
FALSE	High	Master Protein Candidate	A0A3S5ZPB5	Extracellular matrix protein 1 OS=Bos taurus OX=9913 GN=ECM1 PE=4 SV=1	0	8.379	6	3	8	3	524	58.3	7.58	21.6	3	0	1.001	1.077	0.917	1.196	1.056	0.993	1.021	1.085	1.047	0.919	1.046	0.965	1.179	1.074	0.883	100	100	100	100.1	107.7	91.7	119.6	105.6	99.3	102.1	108.5	104.7	91.9	104.6	96.5	117.9	107.4	88.3
FALSE	High	Master Protein	A0A4W2CGD9	Amine oxidase OS=Bos indicus x Bos taurus OX=30522 GN=AOC3 PE=3 SV=1	0	24.312	8	6	40	3	787	87.2	5.9	116.06	6	0	0.833	0.806	0.909	1.092	0.901	0.76	0.898	0.941	0.932	1.198	0.898	1.239	1.099	0.821	0.931	100	100	100	83.3	80.6	90.9	109.2	90.1	76	89.8	94.1	93.2	119.8	89.8	123.9	109.9	82.1	93.1
FALSE	High	None	Q3SYT3	Complement component 1, r subcomponent OS=Bos taurus OX=9913 GN=C1R PE=2 SV=1	0	11.628	14	3	4	3	394	44.5	6.13	16.34	3	0		0.976	0.894		1.052	1.032		1.092	1.04		1.085	1.119		0.929	0.927		100	100		97.6	89.4		105.2	103.2		109.2	104		108.5	111.9		92.9	92.7
FALSE	High	Master Protein	A0A4W2IFW5	Protein HP-20 homolog OS=Bos indicus x Bos taurus OX=30522 GN=LOC113892680 PE=4 SV=1	0	12.719	16	3	22	3	180	20	9.31	62.33	3	0	1.304	1.291	1.371	1.169	1.24	1.32	1.027	1.081	1	0.762	1.068	0.732	1.065	1.1	0.975	100	100	100	130.4	129.1	137.1	116.9	124	132	102.7	108.1	100	76.2	106.8	73.2	106.5	110	97.5
FALSE	High	Master Protein Candidate	A0A4W2DV40	Fibrinogen alpha chain OS=Bos indicus x Bos taurus OX=30522 PE=4 SV=1	0	11.01	5	3	8	3	628	68.3	6.77	26.21	3	0	0.845	1.037	1.082	0.931	0.802	0.786	1.136	0.912	0.974	1.351	0.91	1.509	1.383	1.052	1.082	100	100	100	84.5	103.7	108.2	93.1	80.2	78.6	113.6	91.2	97.4	135.1	91	150.9	138.3	105.2	108.2
FALSE	High	Master Protein Candidate	A0A4W2DJU4	Alpha-1-microglobulin OS=Bos indicus x Bos taurus OX=30522 GN=AMBP PE=3 SV=1	0	24.797	10	3	18	3	395	43.4	7.87	63.26	3	0	1.151	0.965	0.901	0.937	1.038	0.882	0.949	1.049	0.931	0.929	1.007	0.87	0.957	1.081	0.954	100	100	100	115.1	96.5	90.1	93.7	103.8	88.2	94.9	104.9	93.1	92.9	100.7	87	95.7	108.1	95.4
FALSE	High	None	A0A4W2HUJ4	Serpin family A member 10 OS=Bos indicus x Bos taurus OX=30522 GN=SERPINA10 PE=3 SV=1	0	14.131	15	3	5	3	409	47.2	7.39	16.55	3	0	0.901	1.491	1.075	1.125	1.811	0.737	1.246	1.312	0.986	1.091	1.416	1.076	0.92	1.185	1.015	100	100	100	90.1	149.1	107.5	112.5	181.1	73.7	124.6	131.2	98.6	109.1	141.6	107.6	92	118.5	101.5
FALSE	High	Master Protein	A0A4W2H221	Fibrinogen alpha chain OS=Bos indicus x Bos taurus OX=30522 GN=FGA PE=4 SV=1	0	11.01	4	3	8	3	818	89.8	6.47	26.21	3	0	0.845	1.037	1.082	0.931	0.802	0.786	1.136	0.912	0.974	1.351	0.91	1.509	1.383	1.052	1.082	100	100	100	84.5	103.7	108.2	93.1	80.2	78.6	113.6	91.2	97.4	135.1	91	150.9	138.3	105.2	108.2
FALSE	High	None	A0A3Q1MR54	Complement C8 gamma chain OS=Bos taurus OX=9913 GN=C8G PE=4 SV=1	0	19.355	13	3	9	3	281	30.5	10.65	33.93	3	0	0.999	1.031	0.996	1.035	1.178	0.913	1.072	1.132	0.95	0.919	1.135	0.894	1.087	1.07	0.993	100	100	100	99.9	103.1	99.6	103.5	117.8	91.3	107.2	113.2	95	91.9	113.5	89.4	108.7	107	99.3
FALSE	High	Master Protein Candidate	A0A4W2EK29	Uncharacterized protein OS=Bos indicus x Bos taurus OX=30522 GN=LOC113906358 PE=4 SV=1	0	14.707	7	3	10	3	610	68.8	6.38	38.97	3	0	1.012	0.897	0.996	1.037	1.122	0.865	1.136	0.99	0.982	0.922	0.948	0.95	1.155	1.047	0.996	100	100	100	101.2	89.7	99.6	103.7	112.2	86.5	113.6	99	98.2	92.2	94.8	95	115.5	104.7	99.6
FALSE	High	Master Protein Candidate	A0A4W2HFW8	Complement component 4 binding protein alpha OS=Bos indicus x Bos taurus OX=30522 GN=C4BPA PE=4 SV=1	0	14.707	7	3	10	3	595	66.9	6.19	38.97	3	0	1.012	0.897	0.996	1.037	1.122	0.865	1.136	0.99	0.982	0.922	0.948	0.95	1.155	1.047	0.996	100	100	100	101.2	89.7	99.6	103.7	112.2	86.5	113.6	99	98.2	92.2	94.8	95	115.5	104.7	99.6
FALSE	High	Master Protein Candidate	A0A4W2FFD5	Complement component 4 binding protein alpha OS=Bos indicus x Bos taurus OX=30522 GN=C4BPA PE=4 SV=1	0	14.707	7	3	10	3	613	68.8	6.28	38.97	3	0	1.012	0.897	0.996	1.037	1.122	0.865	1.136	0.99	0.982	0.922	0.948	0.95	1.155	1.047	0.996	100	100	100	101.2	89.7	99.6	103.7	112.2	86.5	113.6	99	98.2	92.2	94.8	95	115.5	104.7	99.6
FALSE	High	None	A0A3Q1NH68	Complement C8 gamma chain OS=Bos taurus OX=9913 GN=C8G PE=4 SV=1	0	19.355	11	3	9	3	327	35.3	10.49	33.93	3	0	0.999	1.031	0.996	1.035	1.178	0.913	1.072	1.132	0.95	0.919	1.135	0.894	1.087	1.07	0.993	100	100	100	99.9	103.1	99.6	103.5	117.8	91.3	107.2	113.2	95	91.9	113.5	89.4	108.7	107	99.3
FALSE	High	Master Protein Candidate	A0A4W2DNB5	Uncharacterized protein OS=Bos indicus x Bos taurus OX=30522 PE=4 SV=1	0	11.307	2	3	7	3	1715	192.5	7.3	18.79	3	0	0.868	1.038	1.176	0.899	0.945	1.126	0.813	1.016	1.008	0.735	1.099	1.056	1.302	1.135	1.078	100	100	100	86.8	103.8	117.6	89.9	94.5	112.6	81.3	101.6	100.8	73.5	109.9	105.6	130.2	113.5	107.8
FALSE	High	None	A0A4W2DZM8	SERPIN domain-containing protein OS=Bos indicus x Bos taurus OX=30522 GN=LOC113879927 PE=3 SV=1	0	93.249	16	5	98	3	499	55.6	7.36	374.95	5	0	0.798	1.115	1.092	1.006	1.007	0.834	1.168	1.034	1.022	1.03	1.006	1.116	0.942	0.982	1.136	100	100	100	79.8	111.5	109.2	100.6	100.7	83.4	116.8	103.4	102.2	103	100.6	111.6	94.2	98.2	113.6
FALSE	High	None	A0A4W2C0F6	C4a anaphylatoxin OS=Bos indicus x Bos taurus OX=30522 GN=LOC113881524 PE=4 SV=1	0	170.39	19	23	89	3	1695	187.2	7.39	315.96	23	0	1.204	0.826	0.758	0.88	1.188	0.803	1.084	1.366	1.067	0.93	1.246	1.168	0.835	1.157	1.015	100	100	100	120.4	82.6	75.8	88	118.8	80.3	108.4	136.6	106.7	93	124.6	116.8	83.5	115.7	101.5
FALSE	High	Master Protein Candidate	A8DBT6	Monocyte differentiation antigen CD14 OS=Bos taurus OX=9913 GN=CD14 PE=4 SV=1	0	10.106	14	3	4	3	373	39.6	5.41	11.86	3	0		1.019			0.995			0.982			1.114			4.03			100			101.9			99.5			98.2			111.4			403
FALSE	High	Master Protein	E1BCW0	HGF activator OS=Bos taurus OX=9913 GN=HGFAC PE=4 SV=3	0	9.085	7	3	6	3	651	69.5	7.64	16.66	3	0	0.833	0.947		0.988	1.013		0.878	1.046		1.073	1.241		0.945	0.88		100	100		83.3	94.7		98.8	101.3		87.8	104.6		107.3	124.1		94.5	88
FALSE	High	Master Protein Candidate	A0A4W2F326	Anaphylatoxin-like domain-containing protein OS=Bos indicus x Bos taurus OX=30522 PE=4 SV=1	0	11.307	2	3	7	3	1697	190.4	7.91	18.79	3	0	0.868	1.038	1.176	0.899	0.945	1.126	0.813	1.016	1.008	0.735	1.099	1.056	1.302	1.135	1.078	100	100	100	86.8	103.8	117.6	89.9	94.5	112.6	81.3	101.6	100.8	73.5	109.9	105.6	130.2	113.5	107.8
FALSE	High	Master Protein Candidate	A0A4W2GX83	Complement C3-like OS=Bos indicus x Bos taurus OX=30522 GN=LOC113896348 PE=4 SV=1	0	11.307	2	3	7	3	1620	180.9	7.55	18.79	3	0	0.868	1.038	1.176	0.899	0.945	1.126	0.813	1.016	1.008	0.735	1.099	1.056	1.302	1.135	1.078	100	100	100	86.8	103.8	117.6	89.9	94.5	112.6	81.3	101.6	100.8	73.5	109.9	105.6	130.2	113.5	107.8
FALSE	High	Master Protein	A0A0A0MP89	Serpin A3-8 OS=Bos taurus OX=9913 GN=SERPINA3-8 PE=3 SV=2	0	12.544	11	3	8	3	429	48.4	6.4	25.17	3	0	0.897	0.951	1.008	1.025	1.243	0.995	1.203	1.018	0.93	1.21	1.024	1.177	0.975	1.056	1.12	100	100	100	89.7	95.1	100.8	102.5	124.3	99.5	120.3	101.8	93	121	102.4	117.7	97.5	105.6	112
FALSE	High	Master Protein Candidate	A6QNL0	Monocyte differentiation antigen CD14 OS=Bos taurus OX=9913 GN=CD14 PE=2 SV=1	0	10.106	14	3	4	3	375	39.9	5.77	11.86	3	0		1.019			0.995			0.982			1.114			4.03			100			101.9			99.5			98.2			111.4			403
FALSE	High	Master Protein Candidate	A0A4W2DES0	C1q domain-containing protein OS=Bos indicus x Bos taurus OX=30522 GN=C1QB PE=4 SV=1	0	10.783	19	3	8	3	247	26.4	9.48	25.07	3	0	0.772	1.045	1.076	1.096	1.039	0.801	1.081	1.185	0.86	1.001	1.177	1.126	0.92	1.418	1.084	100	100	100	77.2	104.5	107.6	109.6	103.9	80.1	108.1	118.5	86	100.1	117.7	112.6	92	141.8	108.4
FALSE	High	Master Protein Candidate	A0A4W2DVA4	C-type lectin domain family 3 member B OS=Bos indicus x Bos taurus OX=30522 GN=CLEC3B PE=4 SV=1	0	9.096	21	3	5	3	203	22.3	5.9	13.08	3	0	1.336	0.9	0.825	0.984	1.299	1.195	0.895	0.975	0.92	0.877	1.033	0.891	1.016	0.998	0.855	100	100	100	133.6	90	82.5	98.4	129.9	119.5	89.5	97.5	92	87.7	103.3	89.1	101.6	99.8	85.5
FALSE	High	Master Protein	A0A4W2DYT6	Serpin family A member 1 OS=Bos indicus x Bos taurus OX=30522 GN=SERPINA1 PE=3 SV=1	0	40.317	15	3	28	3	416	46.1	6.52	113.49	3	0	0.996	1.035	0.992	1.051	1.125	0.992	0.957	1.057	1.034	0.978	1.063	0.936	0.955	0.992	0.928	100	100	100	99.6	103.5	99.2	105.1	112.5	99.2	95.7	105.7	103.4	97.8	106.3	93.6	95.5	99.2	92.8
FALSE	High	Master Protein	A0A4W2DBW2	Extracellular matrix protein 1 OS=Bos indicus x Bos taurus OX=30522 GN=ECM1 PE=4 SV=1	0	8.379	5	3	8	3	574	63.7	6.93	21.6	3	0	1.001	1.077	0.917	1.196	1.056	0.993	1.021	1.085	1.047	0.919	1.046	0.965	1.179	1.074	0.883	100	100	100	100.1	107.7	91.7	119.6	105.6	99.3	102.1	108.5	104.7	91.9	104.6	96.5	117.9	107.4	88.3
FALSE	High	Master Protein	A0A4W2GZQ0	Christmas factor OS=Bos indicus x Bos taurus OX=30522 GN=F9 PE=4 SV=1	0	17.855	12	3	7	3	424	47.9	6.81	27.08	3	0	0.801	0.941	1.01	0.931	0.949	0.813	1.192	1.102	0.922	1.163	1.089	0.928	1.202	1.033	1.072	100	100	100	80.1	94.1	101	93.1	94.9	81.3	119.2	110.2	92.2	116.3	108.9	92.8	120.2	103.3	107.2
Checked	Protein FDR Confidence: Combined	Master	Accession	Description	Exp. q-value: Combined	Sum PEP Score	Coverage [%]	# Peptides	# PSMs	# Unique Peptides	# AAs	MW [kDa]	calc. pI	Score Sequest HT: Sequest HT	# Peptides (by Search Engine): Sequest HT	# Razor Peptides	Abundance Ratio: (F1, 127) / (F1, 126)	Abundance Ratio: (F2, 127) / (F2, 126)	Abundance Ratio: (F3, 127) / (F3, 126)	Abundance Ratio: (F1, 128) / (F1, 126)	Abundance Ratio: (F2, 128) / (F2, 126)	Abundance Ratio: (F3, 128) / (F3, 126)	Abundance Ratio: (F1, 129) / (F1, 126)	Abundance Ratio: (F2, 129) / (F2, 126)	Abundance Ratio: (F3, 129) / (F3, 126)	Abundance Ratio: (F1, 130) / (F1, 126)	Abundance Ratio: (F2, 130) / (F2, 126)	Abundance Ratio: (F3, 130) / (F3, 126)	Abundance Ratio: (F1, 131) / (F1, 126)	Abundance Ratio: (F2, 131) / (F2, 126)	Abundance Ratio: (F3, 131) / (F3, 126)	Abundances (Grouped): F1, 126	Abundances (Grouped): F2, 126	Abundances (Grouped): F3, 126	Abundances (Grouped): F1, 127	Abundances (Grouped): F2, 127	Abundances (Grouped): F3, 127	Abundances (Grouped): F1, 128	Abundances (Grouped): F2, 128	Abundances (Grouped): F3, 128	Abundances (Grouped): F1, 129	Abundances (Grouped): F2, 129	Abundances (Grouped): F3, 129	Abundances (Grouped): F1, 130	Abundances (Grouped): F2, 130	Abundances (Grouped): F3, 130	Abundances (Grouped): F1, 131	Abundances (Grouped): F2, 131	Abundances (Grouped): F3, 131
FALSE	High	None	A2I7N2	Serpin A3-6 OS=Bos taurus OX=9913 GN=SERPINA3-6 PE=3 SV=1	0	62.335	20	4	60	3	414	46.4	5.52	231.59	4	0	0.723	1.042	0.994	1.002	0.99	0.757	1.078	0.972	0.949	1.228	0.898	1.195	0.956	0.947	0.991	100	100	100	72.3	104.2	99.4	100.2	99	75.7	107.8	97.2	94.9	122.8	89.8	119.5	95.6	94.7	99.1
FALSE	High	None	G3N1U4	Serpin A3-3 OS=Bos taurus OX=9913 GN=SERPINA3-3 PE=1 SV=1	0	77.228	26	5	78	3	411	46.1	6.48	291.44	5	0	0.723	1.069	1.026	1.021	1.025	0.775	1.216	0.98	0.953	1.297	0.887	1.22	0.958	1.032	1.082	100	100	100	72.3	106.9	102.6	102.1	102.5	77.5	121.6	98	95.3	129.7	88.7	122	95.8	103.2	108.2
FALSE	High	None	A0A3Q1M7Q5	Complement C1s subcomponent OS=Bos taurus OX=9913 GN=C1S PE=4 SV=1	0	11.258	6	3	5	3	697	77.6	5.19	17.53	3	0	0.938	1.038	1.122	0.745	0.893	1.075	1.398	1.097	0.888	1.376	0.918	1	0.715	0.974	0.998	100	100	100	93.8	103.8	112.2	74.5	89.3	107.5	139.8	109.7	88.8	137.6	91.8	100	71.5	97.4	99.8
FALSE	High	None	A0A3Q1MS55	Antithrombin-III OS=Bos taurus OX=9913 GN=SERPINC1 PE=3 SV=1	0	7.246	6	3	9	3	494	56.4	9.03	23.52	3	0	1.025	1.121	1.182	0.969	0.94	0.846	0.911	0.899	0.855	1.028	0.97	1.107	1.089	0.88	0.938	100	100	100	102.5	112.1	118.2	96.9	94	84.6	91.1	89.9	85.5	102.8	97	110.7	108.9	88	93.8
FALSE	High	None	A0A4W2F8Y4	Inter-alpha-trypsin inhibitor heavy chain 3 OS=Bos indicus x Bos taurus OX=30522 GN=ITIH3 PE=3 SV=1	0	9.185	3	3	9	3	811	90.8	5.9	21.31	3	0	0.849	0.933	0.925	0.985	0.914	0.669	0.926	0.853	0.911	0.959	0.914	0.994	1.136	0.802	0.864	100	100	100	84.9	93.3	92.5	98.5	91.4	66.9	92.6	85.3	91.1	95.9	91.4	99.4	113.6	80.2	86.4
FALSE	High	None	A0A3Q1LQ02	Gc-globulin OS=Bos taurus OX=9913 GN=GC PE=4 SV=1	0	33.944	9	3	22	3	475	53.6	5.88	89.12	3	0	1.186	1.2	1.164	1.103	1.108	0.933	1.08	1.079	1.004	0.958	0.855	0.877	0.923	1.022	0.936	100	100	100	118.6	120	116.4	110.3	110.8	93.3	108	107.9	100.4	95.8	85.5	87.7	92.3	102.2	93.6
FALSE	High	Master Protein Candidate	A0A4W2BPC6	SERPIN domain-containing protein OS=Bos indicus x Bos taurus OX=30522 PE=3 SV=1	0	12.53	9	4	15	3	385	43.3	5.67	44.51	4	0	0.308	0.485	0.435	0.325	0.556	0.412	4.449	0.516	0.473	0.251	0.614	0.4	0.347	2.563	2.818	100	100	100	30.8	48.5	43.5	32.5	55.6	41.2	444.9	51.6	47.3	25.1	61.4	40	34.7	256.3	281.8
FALSE	High	Master Protein Candidate	A0A3Q1M5Q6	Extracellular matrix protein 1 OS=Bos taurus OX=9913 GN=ECM1 PE=4 SV=1	0	8.379	5	3	8	3	569	63.1	6.99	21.6	3	0	1.001	1.077	0.917	1.196	1.056	0.993	1.021	1.085	1.047	0.919	1.046	0.965	1.179	1.074	0.883	100	100	100	100.1	107.7	91.7	119.6	105.6	99.3	102.1	108.5	104.7	91.9	104.6	96.5	117.9	107.4	88.3
FALSE	High	Master Protein Candidate	A0A4W2ERS5	Alpha-2-HS-glycoprotein OS=Bos indicus x Bos taurus OX=30522 GN=AHSG PE=4 SV=1	0	16.799	10	3	14	3	366	39.3	5.63	49.65	3	0	0.987	1.225	1.221	0.869	1.022	1.045	1.033	0.893	0.934	0.736	0.997	0.762	0.931	1.011	1.009	100	100	100	98.7	122.5	122.1	86.9	102.2	104.5	103.3	89.3	93.4	73.6	99.7	76.2	93.1	101.1	100.9
FALSE	High	Master Protein Candidate	A0A4W2ERP8	Cystatin fetuin-B-type domain-containing protein OS=Bos indicus x Bos taurus OX=30522 GN=FETUB PE=4 SV=1	0	11.571	14	3	9	3	353	39	6.25	28.65	3	0	0.708	2.104	1.869	0.928	0.792	0.924	0.807	0.909	0.82	0.842	0.956	0.818	0.914	0.844	1.109	100	100	100	70.8	210.4	186.9	92.8	79.2	92.4	80.7	90.9	82	84.2	95.6	81.8	91.4	84.4	110.9
FALSE	High	Master Protein Candidate	A0A4W2CIV1	Uncharacterized protein OS=Bos indicus x Bos taurus OX=30522 GN=LOC113906358 PE=4 SV=1	0	14.707	7	3	10	3	601	67.6	6.55	38.97	3	0	1.012	0.897	0.996	1.037	1.122	0.865	1.136	0.99	0.982	0.922	0.948	0.95	1.155	1.047	0.996	100	100	100	101.2	89.7	99.6	103.7	112.2	86.5	113.6	99	98.2	92.2	94.8	95	115.5	104.7	99.6
FALSE	High	None	A0A4W2E5F6	SERPIN domain-containing protein OS=Bos indicus x Bos taurus OX=30522 GN=SERPINA10 PE=3 SV=1	0	14.131	15	3	5	3	409	47.2	7.17	16.55	3	0	0.901	1.491	1.075	1.125	1.811	0.737	1.246	1.312	0.986	1.091	1.416	1.076	0.92	1.185	1.015	100	100	100	90.1	149.1	107.5	112.5	181.1	73.7	124.6	131.2	98.6	109.1	141.6	107.6	92	118.5	101.5
FALSE	High	Master Protein Candidate	A0A4W2GUT5	Complement C3-like OS=Bos indicus x Bos taurus OX=30522 GN=LOC113896348 PE=4 SV=1	0	11.307	2	3	7	3	1598	178.6	7.09	18.79	3	0	0.868	1.038	1.176	0.899	0.945	1.126	0.813	1.016	1.008	0.735	1.099	1.056	1.302	1.135	1.078	100	100	100	86.8	103.8	117.6	89.9	94.5	112.6	81.3	101.6	100.8	73.5	109.9	105.6	130.2	113.5	107.8
FALSE	High	Master Protein	A0A4W2CIL3	C4a anaphylatoxin OS=Bos indicus x Bos taurus OX=30522 GN=LOC113881524 PE=4 SV=1	0	189.505	21	25	97	3	1741	192.5	7.25	351.68	25	3	1.204	0.826	0.758	0.88	1.188	0.803	1.084	1.366	1.067	0.93	1.246	1.168	0.835	1.157	1.015	100	100	100	120.4	82.6	75.8	88	118.8	80.3	108.4	136.6	106.7	93	124.6	116.8	83.5	115.7	101.5
FALSE	High	None	A0A4W2C6D6	Uncharacterized protein OS=Bos indicus x Bos taurus OX=30522 GN=C1S PE=4 SV=1	0	11.258	6	3	5	3	670	74.7	5.05	17.53	3	0	0.938	1.038	1.122	0.745	0.893	1.075	1.398	1.097	0.888	1.376	0.918	1	0.715	0.974	0.998	100	100	100	93.8	103.8	112.2	74.5	89.3	107.5	139.8	109.7	88.8	137.6	91.8	100	71.5	97.4	99.8
FALSE	High	None	F1MSZ6	Antithrombin-III OS=Bos taurus OX=9913 GN=SERPINC1 PE=3 SV=2	0	7.246	7	3	9	3	429	48.8	7.87	23.52	3	0	1.025	1.121	1.182	0.969	0.94	0.846	0.911	0.899	0.855	1.028	0.97	1.107	1.089	0.88	0.938	100	100	100	102.5	112.1	118.2	96.9	94	84.6	91.1	89.9	85.5	102.8	97	110.7	108.9	88	93.8
FALSE	High	None	A0A3Q1LT86	Uncharacterized protein OS=Bos taurus OX=9913 PE=4 SV=1	0	16.412	22	3	8	3	216	24.9	8.02	30.02	3	0	1.115	1.034	1.191	0.976	0.984	0.927	1.029	1.082	0.958	1.078	1.05	0.858	0.998	0.919	0.877	100	100	100	111.5	103.4	119.1	97.6	98.4	92.7	102.9	108.2	95.8	107.8	105	85.8	99.8	91.9	87.7
FALSE	High	Master Protein Candidate	A0A4W2DFS8	Protein HP-20 homolog OS=Bos indicus x Bos taurus OX=30522 GN=LOC113892680 PE=4 SV=1	0	12.719	15	3	22	3	191	20.6	8.59	62.33	3	0	1.304	1.291	1.371	1.169	1.24	1.32	1.027	1.081	1	0.762	1.068	0.732	1.065	1.1	0.975	100	100	100	130.4	129.1	137.1	116.9	124	132	102.7	108.1	100	76.2	106.8	73.2	106.5	110	97.5
FALSE	High	Master Protein Candidate	P06394	Keratin, type I cytoskeletal 10 OS=Bos taurus OX=9913 GN=KRT10 PE=3 SV=1	0	10.909	7	4	10	3	526	54.8	5.11	25.63	4	0	0.655	1.173	1.078	1.061	0.876	2.198	1.028	1.031	1.718	0.708	1.161	1.294	1.977	1.666	1.793	100	100	100	65.5	117.3	107.8	106.1	87.6	219.8	102.8	103.1	171.8	70.8	116.1	129.4	197.7	166.6	179.3
FALSE	High	Master Protein	Q2KIS7	Tetranectin OS=Bos taurus OX=9913 GN=CLEC3B PE=2 SV=1	0	9.096	21	3	5	3	202	22.1	5.64	13.08	3	0	1.336	0.9	0.825	0.984	1.299	1.195	0.895	0.975	0.92	0.877	1.033	0.891	1.016	0.998	0.855	100	100	100	133.6	90	82.5	98.4	129.9	119.5	89.5	97.5	92	87.7	103.3	89.1	101.6	99.8	85.5
FALSE	High	None	B2BX69	Zn-alpha-2-glycoprotein (Fragment) OS=Bos taurus OX=9913 PE=4 SV=1	0	5.907	31	3	8	3	97	10.5	6.67	17.41	3	0	0.886	0.937	0.997	0.932	1.059	1.065	0.966	0.981	0.906	0.987	0.851	1.091	0.868	0.878	1.044	100	100	100	88.6	93.7	99.7	93.2	105.9	106.5	96.6	98.1	90.6	98.7	85.1	109.1	86.8	87.8	104.4
FALSE	High	Master Protein Candidate	A0A3Q1M3A4	Uncharacterized protein OS=Bos taurus OX=9913 GN=LOC528040 PE=4 SV=1	0	11.307	2	3	7	3	1699	190.2	7.05	18.79	3	0	0.868	1.038	1.176	0.899	0.945	1.126	0.813	1.016	1.008	0.735	1.099	1.056	1.302	1.135	1.078	100	100	100	86.8	103.8	117.6	89.9	94.5	112.6	81.3	101.6	100.8	73.5	109.9	105.6	130.2	113.5	107.8
FALSE	High	Master Protein Candidate	A0A4W2FHX3	Complement component 4 binding protein alpha OS=Bos indicus x Bos taurus OX=30522 GN=C4BPA PE=4 SV=1	0	14.707	7	3	10	3	601	67.6	6.43	38.97	3	0	1.012	0.897	0.996	1.037	1.122	0.865	1.136	0.99	0.982	0.922	0.948	0.95	1.155	1.047	0.996	100	100	100	101.2	89.7	99.6	103.7	112.2	86.5	113.6	99	98.2	92.2	94.8	95	115.5	104.7	99.6
FALSE	High	Master Protein Candidate	A0A4W2GVP6	Inhibitor of carbonic anhydrase-like OS=Bos indicus x Bos taurus OX=30522 GN=LOC113895050 PE=3 SV=1	0	9.503	6	4	8	3	708	78.4	7.23	12.42	4	0	0.939	1.01	1.028	1.235	0.764	1.104	0.852	1.138	0.788	1.105	0.966	0.954	0.845	1.032	0.963	100	100	100	93.9	101	102.8	123.5	76.4	110.4	85.2	113.8	78.8	110.5	96.6	95.4	84.5	103.2	96.3
FALSE	High	Master Protein	A0A4W2I9H0	Glutathione peroxidase OS=Bos indicus x Bos taurus OX=30522 GN=GPX3 PE=3 SV=1	0	5.286	9	2	5	2	225	25.5	7.3	15	2	0	0.751	0.918	0.975	1.1	0.879	0.816	1.507	1.002	0.832	1.384	0.962	1.221	0.941	1.235	1.264	100	100	100	75.1	91.8	97.5	110	87.9	81.6	150.7	100.2	83.2	138.4	96.2	122.1	94.1	123.5	126.4
FALSE	High	Master Protein Candidate	A0A140T891	Pantetheinase OS=Bos taurus OX=9913 GN=VNN1 PE=3 SV=1	0	8.082	6	2	2	2	510	56.9	5.57	7.74	2	0	1.269	0.691		0.723	1.079		0.823	0.927		0.623	0.925		0.84	0.942		100	100		126.9	69.1		72.3	107.9		82.3	92.7		62.3	92.5		84	94.2
FALSE	High	Master Protein Candidate	A0A4W2IC39	Adiponectin, C1Q and collagen domain containing OS=Bos indicus x Bos taurus OX=30522 GN=ADIPOQ PE=4 SV=1	0	3.91	6	2	4	2	328	35.1	5.6	10.96	2	0	0.682	1.556	1.581	0.55	0.952	0.579	1.002	0.593	0.898	1.168	0.728	1.239	0.744	1.119	1.064	100	100	100	68.2	155.6	158.1	55	95.2	57.9	100.2	59.3	89.8	116.8	72.8	123.9	74.4	111.9	106.4
FALSE	High	Master Protein Candidate	Q3SZR3	Alpha-1-acid glycoprotein OS=Bos taurus OX=9913 GN=ORM1 PE=2 SV=1	0	12.485	10	2	32	2	202	23.2	5.87	88.48	2	0	1.175	0.682	0.682	0.974	1.003	0.802	0.994	1.345	0.949	1.136	1.211	1.583	0.903	0.926	0.968	100	100	100	117.5	68.2	68.2	97.4	100.3	80.2	99.4	134.5	94.9	113.6	121.1	158.3	90.3	92.6	96.8
FALSE	High	None	A0A4W2IA28	Serpin family G member 1 OS=Bos indicus x Bos taurus OX=30522 GN=SERPING1 PE=3 SV=1	0	8.184	6	2	5	2	450	49.1	9.22	18.73	2	0		1.265	1.461		0.804	0.648		1.738	0.85		0.797	1.014		1.094	1.154		100	100		126.5	146.1		80.4	64.8		173.8	85		79.7	101.4		109.4	115.4
FALSE	High	Master Protein Candidate	A0A4W2F7G2	Complement factor H OS=Bos indicus x Bos taurus OX=30522 GN=LOC113906361 PE=4 SV=1	0	91.432	21	17	52	2	1098	124.4	6.27	171.49	17	0	1.227		1.097	1.173		1.229	0.893		0.335	0.838		0.92	0.917		1.352	100		100	122.7		109.7	117.3		122.9	89.3		33.5	83.8		92	91.7		135.2
FALSE	High	Master Protein Candidate	A0A4W2IAM1	Protein Z, vitamin K dependent plasma glycoprotein OS=Bos indicus x Bos taurus OX=30522 GN=PROZ PE=4 SV=1	0	6.309	5	2	5	2	442	48	7.21	8.69	2	0	0.409	1.326	1.185	1.31	1.164	1.683	0.802	1.174	1.027	1.01	0.861	1.087	1.247	1.058	0.908	100	100	100	40.9	132.6	118.5	131	116.4	168.3	80.2	117.4	102.7	101	86.1	108.7	124.7	105.8	90.8
FALSE	High	None	Q27984	Alpha1-antichymotrypsin isoform pHHK12 (Fragment) OS=Bos taurus OX=9913 PE=2 SV=1	0	19.592	11	3	14	2	416	46.9	6.28	51.49	3	0	1.107	1.501	1.08	1.021	3.542	1.017	1.016	1.745	1.049	1.152	1.969	0.723	1.009	1.983	0.853	100	100	100	110.7	150.1	108	102.1	354.2	101.7	101.6	174.5	104.9	115.2	196.9	72.3	100.9	198.3	85.3
FALSE	High	Master Protein	F1MVK1	C4a anaphylatoxin OS=Bos taurus OX=9913 GN=LOC107131209 PE=4 SV=3	0	214.47	24	29	115	2	1735	192.1	7.52	425.28	29	26	0.912	1.101	1.009	0.897	1.023	0.945	1.065	0.92	1.013	1.072	0.847	0.953	0.813	1.113	1.055	100	100	100	91.2	110.1	100.9	89.7	102.3	94.5	106.5	92	101.3	107.2	84.7	95.3	81.3	111.3	105.5
FALSE	High	Master Protein	V6F9A3	Apolipoprotein C-III OS=Bos taurus OX=9913 GN=ApoC3 PE=3 SV=1	0	19.025	33	2	9	2	96	10.7	5.11	36.72	2	0	1.731	1.029	1.101	0.869	0.91	1.129	0.927	0.808	0.895	0.812	0.928	0.808	0.921	0.831	0.891	100	100	100	173.1	102.9	110.1	86.9	91	112.9	92.7	80.8	89.5	81.2	92.8	80.8	92.1	83.1	89.1
Checked	Protein FDR Confidence: Combined	Master	Accession	Description	Exp. q-value: Combined	Sum PEP Score	Coverage [%]	# Peptides	# PSMs	# Unique Peptides	# AAs	MW [kDa]	calc. pI	Score Sequest HT: Sequest HT	# Peptides (by Search Engine): Sequest HT	# Razor Peptides	Abundance Ratio: (F1, 127) / (F1, 126)	Abundance Ratio: (F2, 127) / (F2, 126)	Abundance Ratio: (F3, 127) / (F3, 126)	Abundance Ratio: (F1, 128) / (F1, 126)	Abundance Ratio: (F2, 128) / (F2, 126)	Abundance Ratio: (F3, 128) / (F3, 126)	Abundance Ratio: (F1, 129) / (F1, 126)	Abundance Ratio: (F2, 129) / (F2, 126)	Abundance Ratio: (F3, 129) / (F3, 126)	Abundance Ratio: (F1, 130) / (F1, 126)	Abundance Ratio: (F2, 130) / (F2, 126)	Abundance Ratio: (F3, 130) / (F3, 126)	Abundance Ratio: (F1, 131) / (F1, 126)	Abundance Ratio: (F2, 131) / (F2, 126)	Abundance Ratio: (F3, 131) / (F3, 126)	Abundances (Grouped): F1, 126	Abundances (Grouped): F2, 126	Abundances (Grouped): F3, 126	Abundances (Grouped): F1, 127	Abundances (Grouped): F2, 127	Abundances (Grouped): F3, 127	Abundances (Grouped): F1, 128	Abundances (Grouped): F2, 128	Abundances (Grouped): F3, 128	Abundances (Grouped): F1, 129	Abundances (Grouped): F2, 129	Abundances (Grouped): F3, 129	Abundances (Grouped): F1, 130	Abundances (Grouped): F2, 130	Abundances (Grouped): F3, 130	Abundances (Grouped): F1, 131	Abundances (Grouped): F2, 131	Abundances (Grouped): F3, 131
FALSE	High	None	A0A3Q1MGB8	Alpha-1-microglobulin OS=Bos taurus OX=9913 GN=KIF12 PE=3 SV=1	0	16.404	5	2	11	2	516	56.2	8.66	34.96	2	0	1.163	0.932	0.867	1.041	1.059	0.966	1.018	1.02	0.938	0.969	0.946	0.824	1.024	1.015	0.927	100	100	100	116.3	93.2	86.7	104.1	105.9	96.6	101.8	102	93.8	96.9	94.6	82.4	102.4	101.5	92.7
FALSE	High	None	A0A4W2ER37	Alpha-amylase OS=Bos indicus x Bos taurus OX=30522 GN=LOC113889545 PE=3 SV=1	0	5.573	4	2	4	2	511	57	7.28	14	2	0		0.985			1.16			0.983			1.118			1.183			100			98.5			116			98.3			111.8			118.3
FALSE	High	Master Protein Candidate	A7YWU8	CPB1 protein OS=Bos taurus OX=9913 GN=CPB1 PE=2 SV=1	0	3.17	4	2	3	2	417	47.2	6.52	6.35	2	0	0.984	1.109	1.011	1.143	1.012	1.077	0.996	1.134	1.147	0.847	1.215	0.875	1.094	1.002	0.938	100	100	100	98.4	110.9	101.1	114.3	101.2	107.7	99.6	113.4	114.7	84.7	121.5	87.5	109.4	100.2	93.8
FALSE	High	None	A0A4W2EUD4	Extracellular matrix protein 1 OS=Bos indicus x Bos taurus OX=30522 GN=ECM1 PE=4 SV=1	0	5.514	5	2	5	2	418	46.1	6.57	12.51	2	0	1.073	1.077	1.03	1.021	1.056	1.038	1.293	1.085	1.024	1.042	1.046	1.035	0.972	1.074	1.023	100	100	100	107.3	107.7	103	102.1	105.6	103.8	129.3	108.5	102.4	104.2	104.6	103.5	97.2	107.4	102.3
FALSE	High	None	A0A4W2E4V3	SERPIN domain-containing protein OS=Bos indicus x Bos taurus OX=30522 GN=LOC113879933 PE=3 SV=1	0	19.592	10	3	14	2	458	51.2	6.93	51.49	3	0	1.107	1.501	1.08	1.021	3.542	1.017	1.016	1.745	1.049	1.152	1.969	0.723	1.009	1.983	0.853	100	100	100	110.7	150.1	108	102.1	354.2	101.7	101.6	174.5	104.9	115.2	196.9	72.3	100.9	198.3	85.3
FALSE	High	Master Protein Candidate	Q29443	Serotransferrin OS=Bos taurus OX=9913 GN=TF PE=2 SV=1	0	122.429	22	15	133	2	704	77.7	7.08	520.04	15	0	1.172	0.984	1.014	1.019	0.897	0.996	0.965	1.017	0.925	0.839	0.884	0.84	0.853	1.045	1.045	100	100	100	117.2	98.4	101.4	101.9	89.7	99.6	96.5	101.7	92.5	83.9	88.4	84	85.3	104.5	104.5
FALSE	High	Master Protein Candidate	P00743	Coagulation factor X OS=Bos taurus OX=9913 GN=F10 PE=1 SV=1	0	6.6	5	2	3	2	492	54.5	5.52	6.93	2	0	1.119	1.173	1.14	1.001	1.053	0.857	1.055	1.081	1.089	0.984	0.949	0.885	0.975	0.978	0.734	100	100	100	111.9	117.3	114	100.1	105.3	85.7	105.5	108.1	108.9	98.4	94.9	88.5	97.5	97.8	73.4
FALSE	High	None	A0A4W2CZ72	Sushi domain-containing protein OS=Bos indicus x Bos taurus OX=30522 PE=4 SV=1	0	9.441	15	2	6	2	188	21.9	7.83	21.12	2	0	1.115	0.985	1.191	0.976	1.018	0.927	1.029	1.029	0.958	1.078	0.975	0.858	0.998	0.939	0.877	100	100	100	111.5	98.5	119.1	97.6	101.8	92.7	102.9	102.9	95.8	107.8	97.5	85.8	99.8	93.9	87.7
FALSE	High	Master Protein Candidate	A0A3Q1MWQ1	Coagulation factor XIII B chain OS=Bos taurus OX=9913 GN=F13B PE=4 SV=1	0	2.629	3	2	5	2	602	68.4	6.52	9.78	2	0			0.87			1.124			1.092			0.823			0.957			100			87			112.4			109.2			82.3			95.7
FALSE	High	Master Protein Candidate	A0A3Q1MQZ5	Glycosyl-phosphatidylinositol-specific phospholipase D OS=Bos taurus OX=9913 GN=GPLD1 PE=3 SV=1	0	4.647	2	2	4	2	774	84.7	6.65	8.83	2	0	0.91	1.05	1.04	0.936	0.945	0.999	0.958	1.132	0.958	1.105	1.078	1.133	0.906	1.067	1.02	100	100	100	91	105	104	93.6	94.5	99.9	95.8	113.2	95.8	110.5	107.8	113.3	90.6	106.7	102
FALSE	High	Master Protein	A0A4W2FLG6	Uncharacterized protein OS=Bos indicus x Bos taurus OX=30522 PE=4 SV=1	0	43.268	12	3	49	2	367	40.9	7.55	201.73	3	0	1.232	1.08	0.974	0.923	1	1.045	0.987	0.952	0.99	1.181	1.247	1.176	1.196	0.743	0.794	100	100	100	123.2	108	97.4	92.3	100	104.5	98.7	95.2	99	118.1	124.7	117.6	119.6	74.3	79.4
FALSE	High	Master Protein Candidate	A0A4W2F0Y8	Beta-1 metal-binding globulin OS=Bos indicus x Bos taurus OX=30522 GN=TF PE=3 SV=1	0	122.429	22	15	133	2	706	77.8	7.08	520.04	15	0	1.172	0.984	1.014	1.019	0.897	0.996	0.965	1.017	0.925	0.839	0.884	0.84	0.853	1.045	1.045	100	100	100	117.2	98.4	101.4	101.9	89.7	99.6	96.5	101.7	92.5	83.9	88.4	84	85.3	104.5	104.5
FALSE	High	Master Protein Candidate	A0A4W2HAH9	Complement factor H OS=Bos indicus x Bos taurus OX=30522 GN=LOC113906361 PE=4 SV=1	0	91.432	21	17	52	2	1094	124	6.54	171.49	17	0	1.227		1.097	1.173		1.229	0.893		0.335	0.838		0.92	0.917		1.352	100		100	122.7		109.7	117.3		122.9	89.3		33.5	83.8		92	91.7		135.2
FALSE	High	None	B2BX70	Zn-alpha-2-glycoprotein (Fragment) OS=Bos taurus OX=9913 PE=4 SV=1	0	3.966	23	2	6	2	97	10.6	6.35	11.62	2	0	0.886	0.937	0.974	0.932	1.059	1.065	0.966	0.981	0.908	0.987	0.851	1.112	0.868	0.878	1.048	100	100	100	88.6	93.7	97.4	93.2	105.9	106.5	96.6	98.1	90.8	98.7	85.1	111.2	86.8	87.8	104.8
FALSE	High	Master Protein Candidate	A0A4W2E4L7	Plasma retinol-binding protein OS=Bos indicus x Bos taurus OX=30522 GN=RBP4 PE=3 SV=1	0	11.338	8	2	5	2	314	34.9	7.58	15.1	2	0	1.248	0.771		1.082	0.988		0.832	0.789		0.915	0.912		1.039	1.012		100	100		124.8	77.1		108.2	98.8		83.2	78.9		91.5	91.2		103.9	101.2
FALSE	High	Master Protein	Q5GN72	Alpha-1-acid glycoprotein OS=Bos taurus OX=9913 GN=agp PE=2 SV=2	0	12.485	10	2	32	2	202	23.1	5.67	88.48	2	0	1.175	0.682	0.682	0.974	1.003	0.802	0.994	1.345	0.949	1.136	1.211	1.583	0.903	0.926	0.968	100	100	100	117.5	68.2	68.2	97.4	100.3	80.2	99.4	134.5	94.9	113.6	121.1	158.3	90.3	92.6	96.8
FALSE	High	None	A0A4W2C9V3	SERPIN domain-containing protein OS=Bos indicus x Bos taurus OX=30522 GN=SERPINA1 PE=3 SV=1	0	22.99	7	2	23	2	378	42	6.52	90.73	2	0	1.016	1.042	0.993	1.054	1.127	0.99	0.972	1.068	1.036	0.992	1.073	0.934	0.966	1.006	0.926	100	100	100	101.6	104.2	99.3	105.4	112.7	99	97.2	106.8	103.6	99.2	107.3	93.4	96.6	100.6	92.6
FALSE	High	Master Protein	A0A4W2DK06	SERPIN domain-containing protein OS=Bos indicus x Bos taurus OX=30522 GN=LOC113879933 PE=3 SV=1	0	27.934	20	4	18	2	456	50.9	6.28	61.65	4	1	1.107	1.369	1.08	1.021	2.948	1.017	1.016	1.588	1.049	1.152	1.713	0.723	1.009	1.76	0.853	100	100	100	110.7	136.9	108	102.1	294.8	101.7	101.6	158.8	104.9	115.2	171.3	72.3	100.9	176	85.3
FALSE	High	None	A0A4W2IKT9	Albumin OS=Bos indicus x Bos taurus OX=30522 GN=ALB PE=4 SV=1	0	221.949	51	35	457	2	646	73.9	6.84	1339.65	35	0	0.974	1.017	0.893	0.84	1.106	1.539	0.862	0.972	0.663	0.775	1.073	0.835	0.861	1.06	0.989	100	100	100	97.4	101.7	89.3	84	110.6	153.9	86.2	97.2	66.3	77.5	107.3	83.5	86.1	106	98.9
FALSE	High	Master Protein Candidate	A6QPX7	Fibrinogen beta chain (Fragment) OS=Bos taurus OX=9913 GN=FGB PE=2 SV=1	0	3.675	5	2	7	2	330	37.9	6.68	11.77	2	0	0.917	1.144	1.163	0.912	0.915	0.988	1.213	0.945	1.013	1.257	0.914	1.436	1.395	1.01	1.029	100	100	100	91.7	114.4	116.3	91.2	91.5	98.8	121.3	94.5	101.3	125.7	91.4	143.6	139.5	101	102.9
FALSE	High	Master Protein	A0A3Q1N2B9	Ig-like domain-containing protein OS=Bos taurus OX=9913 PE=4 SV=1	0	26.444	48	4	25	2	143	15	8.7	73.74	4	1	0.85	0.983	0.951	1.201	1.057	0.97	0.994	0.959	1.056	1.182	1.131	1.351	1.069	0.844	0.854	100	100	100	85	98.3	95.1	120.1	105.7	97	99.4	95.9	105.6	118.2	113.1	135.1	106.9	84.4	85.4
FALSE	High	None	A0A0A0MP92	Serpin A3-7 OS=Bos taurus OX=9913 GN=SERPINA3-7 PE=1 SV=1	0	19.592	11	3	14	2	417	47	6.24	51.49	3	0	1.107	1.501	1.08	1.021	3.542	1.017	1.016	1.745	1.049	1.152	1.969	0.723	1.009	1.983	0.853	100	100	100	110.7	150.1	108	102.1	354.2	101.7	101.6	174.5	104.9	115.2	196.9	72.3	100.9	198.3	85.3
FALSE	High	None	A0A4W2F045	Transferrin OS=Bos indicus x Bos taurus OX=30522 GN=TF PE=3 SV=1	0	100.537	22	13	99	2	596	65.3	7.66	382.12	13	0	1.185	0.971	1	0.99	0.899	1.012	0.955	1.005	0.863	0.84	0.865	0.855	0.869	1.018	1.063	100	100	100	118.5	97.1	100	99	89.9	101.2	95.5	100.5	86.3	84	86.5	85.5	86.9	101.8	106.3
FALSE	High	None	A0A4W2EPY1	Alpha-1-microglobulin OS=Bos indicus x Bos taurus OX=30522 GN=AMBP PE=3 SV=1	0	16.404	6	2	11	2	429	46.7	8.13	34.96	2	0	1.163	0.932	0.867	1.041	1.059	0.966	1.018	1.02	0.938	0.969	0.946	0.824	1.024	1.015	0.927	100	100	100	116.3	93.2	86.7	104.1	105.9	96.6	101.8	102	93.8	96.9	94.6	82.4	102.4	101.5	92.7
FALSE	High	Master Protein	A0A4W2DEN7	Beta-1 metal-binding globulin OS=Bos indicus x Bos taurus OX=30522 GN=TF PE=3 SV=1	0	122.429	17	15	133	2	913	100.7	7.74	520.04	15	13	1.172	0.984	1.014	1.019	0.897	0.996	0.965	1.017	0.925	0.839	0.884	0.84	0.853	1.045	1.045	100	100	100	117.2	98.4	101.4	101.9	89.7	99.6	96.5	101.7	92.5	83.9	88.4	84	85.3	104.5	104.5
FALSE	High	None	Q3SZQ8	Endopin 2 OS=Bos taurus OX=9913 GN=SERPINA3-7 PE=2 SV=1	0	19.592	11	3	14	2	417	47	6.2	51.49	3	0	1.107	1.501	1.08	1.021	3.542	1.017	1.016	1.745	1.049	1.152	1.969	0.723	1.009	1.983	0.853	100	100	100	110.7	150.1	108	102.1	354.2	101.7	101.6	174.5	104.9	115.2	196.9	72.3	100.9	198.3	85.3
FALSE	High	Master Protein	A0A6B9SDW4	Ig lamda chain variable region (Fragment) OS=Bos taurus OX=9913 PE=2 SV=1	0	7.995	20	2	11	2	113	11.6	4.89	30.14	2	0	0.839	0.858	1.113	1.179	1.03	0.944	0.924	0.872	0.905	1.123	0.872	1.086	1.198	0.798	0.943	100	100	100	83.9	85.8	111.3	117.9	103	94.4	92.4	87.2	90.5	112.3	87.2	108.6	119.8	79.8	94.3
FALSE	High	Master Protein Candidate	A0A4W2F653	Complement factor H OS=Bos indicus x Bos taurus OX=30522 GN=LOC113906361 PE=4 SV=1	0	91.432	21	17	52	2	1106	125.4	6.24	171.49	17	0	1.227		1.097	1.173		1.229	0.893		0.335	0.838		0.92	0.917		1.352	100		100	122.7		109.7	117.3		122.9	89.3		33.5	83.8		92	91.7		135.2
FALSE	High	None	A0A4W2E4X9	Uncharacterized protein OS=Bos indicus x Bos taurus OX=30522 PE=4 SV=1	0	35.047	11	8	19	2	925	105.6	7.39	64.84	8	0	1.103	1.038	1.041	1.035	1.021	0.929	0.94	1.125	0.921	0.978	1.064	0.829	0.942	0.91	0.886	100	100	100	110.3	103.8	104.1	103.5	102.1	92.9	94	112.5	92.1	97.8	106.4	82.9	94.2	91	88.6
FALSE	High	None	A0A4W2GNF4	Serpin family G member 1 OS=Bos indicus x Bos taurus OX=30522 GN=SERPING1 PE=3 SV=1	0	8.184	5	2	5	2	528	58	6.93	18.73	2	0		1.265	1.461		0.804	0.648		1.738	0.85		0.797	1.014		1.094	1.154		100	100		126.5	146.1		80.4	64.8		173.8	85		79.7	101.4		109.4	115.4
FALSE	High	Master Protein	A0A3Q1LXP4	Apolipoprotein H OS=Bos taurus OX=9913 GN=APOH PE=4 SV=1	0	17.787	8	2	7	2	339	37.4	8.22	31.09	2	0	1.323	1.075	1.039	1.149	0.895	1.227	0.974	1.008	0.885	0.765	0.849	0.869	0.945	0.864	0.888	100	100	100	132.3	107.5	103.9	114.9	89.5	122.7	97.4	100.8	88.5	76.5	84.9	86.9	94.5	86.4	88.8
FALSE	High	Master Protein	A0A4W2GW83	Albumin OS=Bos indicus x Bos taurus OX=30522 GN=ALB PE=4 SV=1	0	224.223	57	36	641	2	598	68.1	6.18	1643.94	36	0	0.974	1.017	0.893	0.84	1.106	1.539	0.862	0.972	0.663	0.775	1.073	0.835	0.861	1.06	0.989	100	100	100	97.4	101.7	89.3	84	110.6	153.9	86.2	97.2	66.3	77.5	107.3	83.5	86.1	106	98.9
FALSE	High	None	D3K477	Monocyte differentiation antigen CD14 OS=Bos indicus x Bos taurus OX=30522 GN=CD14 PE=2 SV=1	0	5.059	9	2	3	2	373	39.9	5.59	8.21	2	0		1.168			0.93			0.993			1.403			7.533			100			116.8			93			99.3			140.3			753.3
FALSE	High	Master Protein Candidate	F1MAV0	Fibrinogen beta chain OS=Bos taurus OX=9913 GN=FGB PE=4 SV=3	0	3.675	3	2	7	2	477	54.3	8.16	11.77	2	0	0.917	1.144	1.163	0.912	0.915	0.988	1.213	0.945	1.013	1.257	0.914	1.436	1.395	1.01	1.029	100	100	100	91.7	114.4	116.3	91.2	91.5	98.8	121.3	94.5	101.3	125.7	91.4	143.6	139.5	101	102.9
Checked	Protein FDR Confidence: Combined	Master	Accession	Description	Exp. q-value: Combined	Sum PEP Score	Coverage [%]	# Peptides	# PSMs	# Unique Peptides	# AAs	MW [kDa]	calc. pI	Score Sequest HT: Sequest HT	# Peptides (by Search Engine): Sequest HT	# Razor Peptides	Abundance Ratio: (F1, 127) / (F1, 126)	Abundance Ratio: (F2, 127) / (F2, 126)	Abundance Ratio: (F3, 127) / (F3, 126)	Abundance Ratio: (F1, 128) / (F1, 126)	Abundance Ratio: (F2, 128) / (F2, 126)	Abundance Ratio: (F3, 128) / (F3, 126)	Abundance Ratio: (F1, 129) / (F1, 126)	Abundance Ratio: (F2, 129) / (F2, 126)	Abundance Ratio: (F3, 129) / (F3, 126)	Abundance Ratio: (F1, 130) / (F1, 126)	Abundance Ratio: (F2, 130) / (F2, 126)	Abundance Ratio: (F3, 130) / (F3, 126)	Abundance Ratio: (F1, 131) / (F1, 126)	Abundance Ratio: (F2, 131) / (F2, 126)	Abundance Ratio: (F3, 131) / (F3, 126)	Abundances (Grouped): F1, 126	Abundances (Grouped): F2, 126	Abundances (Grouped): F3, 126	Abundances (Grouped): F1, 127	Abundances (Grouped): F2, 127	Abundances (Grouped): F3, 127	Abundances (Grouped): F1, 128	Abundances (Grouped): F2, 128	Abundances (Grouped): F3, 128	Abundances (Grouped): F1, 129	Abundances (Grouped): F2, 129	Abundances (Grouped): F3, 129	Abundances (Grouped): F1, 130	Abundances (Grouped): F2, 130	Abundances (Grouped): F3, 130	Abundances (Grouped): F1, 131	Abundances (Grouped): F2, 131	Abundances (Grouped): F3, 131
FALSE	High	Master Protein Candidate	A0A4W2DZ09	Beta-1 metal-binding globulin OS=Bos indicus x Bos taurus OX=30522 GN=TF PE=3 SV=1	0	122.429	22	15	133	2	704	77.6	7.17	520.04	15	0	1.172	0.984	1.014	1.019	0.897	0.996	0.965	1.017	0.925	0.839	0.884	0.84	0.853	1.045	1.045	100	100	100	117.2	98.4	101.4	101.9	89.7	99.6	96.5	101.7	92.5	83.9	88.4	84	85.3	104.5	104.5
FALSE	High	None	A0A4W2FHS1	Apolipoprotein R-like OS=Bos indicus x Bos taurus OX=30522 GN=LOC113906359 PE=4 SV=1	0	14.608	18	2	8	2	193	21.2	5.38	33.22	2	0	0.889	0.825	0.733	0.699	0.785	0.817	1.07	0.87	0.729	1.241	0.84	1.159	0.73	0.96	0.86	100	100	100	88.9	82.5	73.3	69.9	78.5	81.7	107	87	72.9	124.1	84	115.9	73	96	86
FALSE	High	Master Protein	A0A6B9SBR8	Ig lamda chain variable region (Fragment) OS=Bos taurus OX=9913 PE=2 SV=1	0	13.402	31	3	17	2	114	11.8	8.53	53.54	3	0	0.795	1.5	1.305	0.654	1.398	0.796	0.499	0.608	1.094	0.925	1.308	1.035	0.883	0.432	0.713	100	100	100	79.5	150	130.5	65.4	139.8	79.6	49.9	60.8	109.4	92.5	130.8	103.5	88.3	43.2	71.3
FALSE	High	None	G3X7F3	Uncharacterized protein OS=Bos taurus OX=9913 GN=LOC100336868 PE=4 SV=2	0	35.047	12	8	19	2	831	94.8	7.37	64.84	8	0	1.103	1.038	1.041	1.035	1.021	0.929	0.94	1.125	0.921	0.978	1.064	0.829	0.942	0.91	0.886	100	100	100	110.3	103.8	104.1	103.5	102.1	92.9	94	112.5	92.1	97.8	106.4	82.9	94.2	91	88.6
FALSE	High	Master Protein Candidate	Q3MHW2	F10 protein (Fragment) OS=Bos taurus OX=9913 GN=F10 PE=2 SV=1	0	6.6	5	2	3	2	483	53.5	5.45	6.93	2	0	1.119	1.173	1.14	1.001	1.053	0.857	1.055	1.081	1.089	0.984	0.949	0.885	0.975	0.978	0.734	100	100	100	111.9	117.3	114	100.1	105.3	85.7	105.5	108.1	108.9	98.4	94.9	88.5	97.5	97.8	73.4
FALSE	High	Master Protein Candidate	A0A3Q1MEX6	Glycosyl-phosphatidylinositol-specific phospholipase D OS=Bos taurus OX=9913 GN=GPLD1 PE=3 SV=1	0	4.647	2	2	4	2	827	91.2	6.76	8.83	2	0	0.91	1.05	1.04	0.936	0.945	0.999	0.958	1.132	0.958	1.105	1.078	1.133	0.906	1.067	1.02	100	100	100	91	105	104	93.6	94.5	99.9	95.8	113.2	95.8	110.5	107.8	113.3	90.6	106.7	102
FALSE	High	Master Protein	A0A6B9SBT1	Ig lamda chain variable region (Fragment) OS=Bos taurus OX=9913 PE=2 SV=1	0	5.886	34	2	5	2	113	11.5	4.64	11.75	2	0		0.77	1.198		0.881	1.823		0.859	0.957		0.896	1.191		0.652	0.99		100	100		77	119.8		88.1	182.3		85.9	95.7		89.6	119.1		65.2	99
FALSE	High	None	A0A4W2BWJ8	Uncharacterized protein OS=Bos indicus x Bos taurus OX=30522 PE=4 SV=1	0	23.923	7	2	32	2	467	49.8	6.07	114.97	2	0	0.839	1.175	1.215	1.491	0.843	0.703	0.927	1.533	0.754	0.978	0.838	0.975	0.901	0.989	0.953	100	100	100	83.9	117.5	121.5	149.1	84.3	70.3	92.7	153.3	75.4	97.8	83.8	97.5	90.1	98.9	95.3
FALSE	High	None	Q28921	Alpha 1-antichymotrypsin (Fragment) OS=Bos taurus OX=9913 GN=alpha 1-antichymotrypsin/ ACT PE=2 SV=1	0	80.172	34	4	85	2	252	28.6	5.73	318.91	4	0	0.789	1.062	1.082	0.985	0.915	0.688	1.211	1.006	0.959	0.988	0.938	1.051	0.892	0.958	0.964	100	100	100	78.9	106.2	108.2	98.5	91.5	68.8	121.1	100.6	95.9	98.8	93.8	105.1	89.2	95.8	96.4
FALSE	High	Master Protein	A0A4W2FZE0	Chitinase OS=Bos indicus x Bos taurus OX=30522 GN=CHIA PE=3 SV=1	0	5.87	6	2	2	2	472	52.1	5.58	8.18	2	0		1.059			1.284			1.362			1.238			1.146			100			105.9			128.4			136.2			123.8			114.6
FALSE	High	None	A0A4W2DY10	Keratin 26 OS=Bos indicus x Bos taurus OX=30522 GN=KRT26 PE=4 SV=1	0	7.794	5	3	8	2	530	55.2	5.24	18.71	3	0	0.655	1.191	1.396	1.061	1.009	2.564	1.028	1.19	2.697	0.708	1.269	1.836	1.977	1.554	1.803	100	100	100	65.5	119.1	139.6	106.1	100.9	256.4	102.8	119	269.7	70.8	126.9	183.6	197.7	155.4	180.3
FALSE	High	Master Protein Candidate	A0A4W2I763	Coagulation factor XIII B chain OS=Bos indicus x Bos taurus OX=30522 GN=F13B PE=4 SV=1	0	2.629	2	2	5	2	652	74	6.76	9.78	2	0			0.87			1.124			1.092			0.823			0.957			100			87			112.4			109.2			82.3			95.7
FALSE	High	Master Protein Candidate	A0A452DIP8	Coagulation factor X OS=Bos taurus OX=9913 GN=F10 PE=4 SV=1	0	6.6	4	2	3	2	608	66.8	6.37	6.93	2	0	1.119	1.173	1.14	1.001	1.053	0.857	1.055	1.081	1.089	0.984	0.949	0.885	0.975	0.978	0.734	100	100	100	111.9	117.3	114	100.1	105.3	85.7	105.5	108.1	108.9	98.4	94.9	88.5	97.5	97.8	73.4
FALSE	High	Master Protein Candidate	A0A4W2CFV4	Apolipoprotein H OS=Bos indicus x Bos taurus OX=30522 GN=APOH PE=4 SV=1	0	17.787	8	2	7	2	345	38.2	8.15	31.09	2	0	1.323	1.075	1.039	1.149	0.895	1.227	0.974	1.008	0.885	0.765	0.849	0.869	0.945	0.864	0.888	100	100	100	132.3	107.5	103.9	114.9	89.5	122.7	97.4	100.8	88.5	76.5	84.9	86.9	94.5	86.4	88.8
FALSE	High	None	A0A4W2CPJ6	Sex hormone binding globulin OS=Bos indicus x Bos taurus OX=30522 GN=SHBG PE=4 SV=1	0	3.464	20	2	4	2	83	9.8	6.79	5.97	2	0	0.93	1.058	1.001	1.024	1.405	1.013	1.07	1.011	1.015	1.034	1.165	0.979	1.102	1.098	1.218	100	100	100	93	105.8	100.1	102.4	140.5	101.3	107	101.1	101.5	103.4	116.5	97.9	110.2	109.8	121.8
FALSE	High	Master Protein Candidate	A0A4W2C722	SERPIN domain-containing protein OS=Bos indicus x Bos taurus OX=30522 GN=LOC113879927 PE=3 SV=1	0	5.979	5	2	3	2	438	48.8	9.19	8.9	2	0	1.079	0.898	0.786	1.038	0.828	0.999	0.983	1.018	0.918	0.891	1.196	0.935	1.062	0.9	0.984	100	100	100	107.9	89.8	78.6	103.8	82.8	99.9	98.3	101.8	91.8	89.1	119.6	93.5	106.2	90	98.4
FALSE	High	None	A0A4W2BQZ7	Conglutinin OS=Bos indicus x Bos taurus OX=30522 GN=LOC113885414 PE=3 SV=1	0	6.813	5	2	4	2	372	38.2	7.28	13.37	2	0	2.184	0.623	0.914	1.005	0.949	1.943	0.504	0.654	0.848	0.637	0.672	0.615	0.931	1.468	1.053	100	100	100	218.4	62.3	91.4	100.5	94.9	194.3	50.4	65.4	84.8	63.7	67.2	61.5	93.1	146.8	105.3
FALSE	High	None	A0A4W2CF72	Sushi domain-containing protein OS=Bos indicus x Bos taurus OX=30522 PE=4 SV=1	0	9.441	15	2	6	2	189	22.1	7.78	21.12	2	0	1.115	0.985	1.191	0.976	1.018	0.927	1.029	1.029	0.958	1.078	0.975	0.858	0.998	0.939	0.877	100	100	100	111.5	98.5	119.1	97.6	101.8	92.7	102.9	102.9	95.8	107.8	97.5	85.8	99.8	93.9	87.7
FALSE	High	Master Protein Candidate	A0A3Q1MSW9	Plasma retinol-binding protein OS=Bos taurus OX=9913 GN=RBP4 PE=3 SV=1	0	11.338	10	2	5	2	262	29	5.96	15.1	2	0	1.248	0.771		1.082	0.988		0.832	0.789		0.915	0.912		1.039	1.012		100	100		124.8	77.1		108.2	98.8		83.2	78.9		91.5	91.2		103.9	101.2
FALSE	High	Master Protein Candidate	A0A4W2C713	Serpin family A member 5 OS=Bos indicus x Bos taurus OX=30522 GN=LOC113879927 PE=3 SV=1	0	5.979	6	2	3	2	397	44.7	8.54	8.9	2	0	1.079	0.898	0.786	1.038	0.828	0.999	0.983	1.018	0.918	0.891	1.196	0.935	1.062	0.9	0.984	100	100	100	107.9	89.8	78.6	103.8	82.8	99.9	98.3	101.8	91.8	89.1	119.6	93.5	106.2	90	98.4
FALSE	High	Master Protein	A0A6B9SBG7	Ig heavy chain variable region (Fragment) OS=Bos taurus OX=9913 PE=2 SV=1	0	6.438	17	2	5	2	133	14.4	8.35	12.5	2	0	0.928	1.143	0.844	1.199	0.994	4.018	1.302	1.123	0.794	0.854	1.063	0.7	1.064	1.034	1.119	100	100	100	92.8	114.3	84.4	119.9	99.4	401.8	130.2	112.3	79.4	85.4	106.3	70	106.4	103.4	111.9
FALSE	High	Master Protein Candidate	A0A4W2HJN7	Uncharacterized protein OS=Bos indicus x Bos taurus OX=30522 PE=4 SV=1	0	43.268	12	3	49	2	355	39.5	7.44	201.73	3	0	1.232	1.08	0.974	0.923	1	1.045	0.987	0.952	0.99	1.181	1.247	1.176	1.196	0.743	0.794	100	100	100	123.2	108	97.4	92.3	100	104.5	98.7	95.2	99	118.1	124.7	117.6	119.6	74.3	79.4
FALSE	High	Master Protein	A0A6B9SF49	Ig lamda chain variable region (Fragment) OS=Bos taurus OX=9913 PE=2 SV=1	0	27.424	45	4	24	2	113	11.7	5.19	70.35	4	1	0.853	0.91	1.535	0.661	0.952	1.113	0.706	0.703	0.783	0.75	1.037	0.832	0.805	1.212	0.524	100	100	100	85.3	91	153.5	66.1	95.2	111.3	70.6	70.3	78.3	75	103.7	83.2	80.5	121.2	52.4
FALSE	High	Master Protein Candidate	Q9N2I2	Plasma serine protease inhibitor OS=Bos taurus OX=9913 GN=SERPINA5 PE=1 SV=1	0	5.979	6	2	3	2	404	45.3	9.36	8.9	2	0	1.079	0.898	0.786	1.038	0.828	0.999	0.983	1.018	0.918	0.891	1.196	0.935	1.062	0.9	0.984	100	100	100	107.9	89.8	78.6	103.8	82.8	99.9	98.3	101.8	91.8	89.1	119.6	93.5	106.2	90	98.4
FALSE	High	None	A0A4W2GRC5	Fetuin B OS=Bos indicus x Bos taurus OX=30522 GN=FETUB PE=4 SV=1	0	9.399	11	2	6	2	387	42.6	5.77	21.33	2	0	1.022	0.872	1.613	1.04	1.148	0.98	1.2	1.014	1.224	1.037	0.996	0.862	1.001	0.745	1.042	100	100	100	102.2	87.2	161.3	104	114.8	98	120	101.4	122.4	103.7	99.6	86.2	100.1	74.5	104.2
FALSE	High	Master Protein Candidate	F6QN80	Ig-like domain-containing protein OS=Bos taurus OX=9913 PE=4 SV=1	0	14.902	22	2	9	2	132	15	7.64	31.52	2	0	1.412	1.103	1.129	1.163	1.06	1.336	1.302	1.004	0.9	1.119	0.833	0.927	0.903	1.196	1.152	100	100	100	141.2	110.3	112.9	116.3	106	133.6	130.2	100.4	90	111.9	83.3	92.7	90.3	119.6	115.2
FALSE	High	Master Protein Candidate	A0A4W2IBP1	Coagulation factor XIII B chain OS=Bos indicus x Bos taurus OX=30522 GN=F13B PE=4 SV=1	0	2.629	2	2	5	2	661	75.1	6.76	9.78	2	0			0.87			1.124			1.092			0.823			0.957			100			87			112.4			109.2			82.3			95.7
FALSE	High	Master Protein Candidate	A0A4W2ERY8	Chitinase OS=Bos indicus x Bos taurus OX=30522 GN=CHIA PE=3 SV=1	0	5.87	7	2	2	2	362	39.9	5.29	8.18	2	0		1.059			1.284			1.362			1.238			1.146			100			105.9			128.4			136.2			123.8			114.6
FALSE	High	Master Protein	A0A4W2EAI0	Uncharacterized protein OS=Bos indicus x Bos taurus OX=30522 GN=F10 PE=4 SV=1	0	6.6	4	2	3	2	608	66.8	6.44	6.93	2	0	1.119	1.173	1.14	1.001	1.053	0.857	1.055	1.081	1.089	0.984	0.949	0.885	0.975	0.978	0.734	100	100	100	111.9	117.3	114	100.1	105.3	85.7	105.5	108.1	108.9	98.4	94.9	88.5	97.5	97.8	73.4
FALSE	High	None	A0A166U631	Monocyte differentiation antigen CD14 (Fragment) OS=Bos indicus x Bos taurus OX=30522 GN=CD14 PE=4 SV=1	0	6.089	13	2	2	2	274	28.7	6.33	6	2	0		0.883			1.054			0.973			0.85			0.825			100			88.3			105.4			97.3			85			82.5
FALSE	High	Master Protein Candidate	A0A4W2HU66	Chitinase OS=Bos indicus x Bos taurus OX=30522 GN=CHIA PE=3 SV=1	0	5.87	6	2	2	2	427	47	6.05	8.18	2	0		1.059			1.284			1.362			1.238			1.146			100			105.9			128.4			136.2			123.8			114.6
FALSE	High	Master Protein Candidate	P17690	Beta-2-glycoprotein 1 OS=Bos taurus OX=9913 GN=APOH PE=1 SV=4	0	17.787	8	2	7	2	345	38.2	8.15	31.09	2	0	1.323	1.075	1.039	1.149	0.895	1.227	0.974	1.008	0.885	0.765	0.849	0.869	0.945	0.864	0.888	100	100	100	132.3	107.5	103.9	114.9	89.5	122.7	97.4	100.8	88.5	76.5	84.9	86.9	94.5	86.4	88.8
FALSE	High	Master Protein Candidate	A0A4W2HU94	Serpin family A member 5 OS=Bos indicus x Bos taurus OX=30522 GN=SERPINA5 PE=3 SV=1	0	5.979	6	2	3	2	374	41.7	8.68	8.9	2	0	1.079	0.898	0.786	1.038	0.828	0.999	0.983	1.018	0.918	0.891	1.196	0.935	1.062	0.9	0.984	100	100	100	107.9	89.8	78.6	103.8	82.8	99.9	98.3	101.8	91.8	89.1	119.6	93.5	106.2	90	98.4
FALSE	High	Master Protein Candidate	A0A4W2C703	SERPIN domain-containing protein OS=Bos indicus x Bos taurus OX=30522 GN=LOC113879927 PE=3 SV=1	0	5.979	5	2	3	2	442	49.2	9.39	8.9	2	0	1.079	0.898	0.786	1.038	0.828	0.999	0.983	1.018	0.918	0.891	1.196	0.935	1.062	0.9	0.984	100	100	100	107.9	89.8	78.6	103.8	82.8	99.9	98.3	101.8	91.8	89.1	119.6	93.5	106.2	90	98.4
Checked	Protein FDR Confidence: Combined	Master	Accession	Description	Exp. q-value: Combined	Sum PEP Score	Coverage [%]	# Peptides	# PSMs	# Unique Peptides	# AAs	MW [kDa]	calc. pI	Score Sequest HT: Sequest HT	# Peptides (by Search Engine): Sequest HT	# Razor Peptides	Abundance Ratio: (F1, 127) / (F1, 126)	Abundance Ratio: (F2, 127) / (F2, 126)	Abundance Ratio: (F3, 127) / (F3, 126)	Abundance Ratio: (F1, 128) / (F1, 126)	Abundance Ratio: (F2, 128) / (F2, 126)	Abundance Ratio: (F3, 128) / (F3, 126)	Abundance Ratio: (F1, 129) / (F1, 126)	Abundance Ratio: (F2, 129) / (F2, 126)	Abundance Ratio: (F3, 129) / (F3, 126)	Abundance Ratio: (F1, 130) / (F1, 126)	Abundance Ratio: (F2, 130) / (F2, 126)	Abundance Ratio: (F3, 130) / (F3, 126)	Abundance Ratio: (F1, 131) / (F1, 126)	Abundance Ratio: (F2, 131) / (F2, 126)	Abundance Ratio: (F3, 131) / (F3, 126)	Abundances (Grouped): F1, 126	Abundances (Grouped): F2, 126	Abundances (Grouped): F3, 126	Abundances (Grouped): F1, 127	Abundances (Grouped): F2, 127	Abundances (Grouped): F3, 127	Abundances (Grouped): F1, 128	Abundances (Grouped): F2, 128	Abundances (Grouped): F3, 128	Abundances (Grouped): F1, 129	Abundances (Grouped): F2, 129	Abundances (Grouped): F3, 129	Abundances (Grouped): F1, 130	Abundances (Grouped): F2, 130	Abundances (Grouped): F3, 130	Abundances (Grouped): F1, 131	Abundances (Grouped): F2, 131	Abundances (Grouped): F3, 131
FALSE	High	Master Protein Candidate	P37141	Glutathione peroxidase 3 OS=Bos taurus OX=9913 GN=GPX3 PE=2 SV=2	0	5.286	9	2	5	2	226	25.6	7.3	15	2	0	0.751	0.918	0.975	1.1	0.879	0.816	1.507	1.002	0.832	1.384	0.962	1.221	0.941	1.235	1.264	100	100	100	75.1	91.8	97.5	110	87.9	81.6	150.7	100.2	83.2	138.4	96.2	122.1	94.1	123.5	126.4
FALSE	High	Master Protein	P00744	Vitamin K-dependent protein Z OS=Bos taurus OX=9913 GN=PROZ PE=1 SV=1	0	6.309	5	2	5	2	396	43.1	6.51	8.69	2	0	0.409	1.326	1.185	1.31	1.164	1.683	0.802	1.174	1.027	1.01	0.861	1.087	1.247	1.058	0.908	100	100	100	40.9	132.6	118.5	131	116.4	168.3	80.2	117.4	102.7	101	86.1	108.7	124.7	105.8	90.8
FALSE	High	Master Protein	A0A4W2H4U0	Pantetheinase OS=Bos indicus x Bos taurus OX=30522 GN=VNN1 PE=3 SV=1	0	8.082	6	2	2	2	513	57.4	5.39	7.74	2	0	1.269	0.691		0.723	1.079		0.823	0.927		0.623	0.925		0.84	0.942		100	100		126.9	69.1		72.3	107.9		82.3	92.7		62.3	92.5		84	94.2
FALSE	High	Master Protein Candidate	A0A4W2D7R4	Chitinase OS=Bos indicus x Bos taurus OX=30522 GN=CHIA PE=3 SV=1	0	5.87	6	2	2	2	432	47.5	5.85	8.18	2	0		1.059			1.284			1.362			1.238			1.146			100			105.9			128.4			136.2			123.8			114.6
FALSE	High	None	F1MC45	Uncharacterized protein OS=Bos taurus OX=9913 GN=LOC100336868 PE=4 SV=3	0	35.047	11	8	19	2	889	101.4	7.33	64.84	8	0	1.103	1.038	1.041	1.035	1.021	0.929	0.94	1.125	0.921	0.978	1.064	0.829	0.942	0.91	0.886	100	100	100	110.3	103.8	104.1	103.5	102.1	92.9	94	112.5	92.1	97.8	106.4	82.9	94.2	91	88.6
FALSE	High	Master Protein	A0A4W2IK35	Fibrinogen beta chain OS=Bos indicus x Bos taurus OX=30522 GN=FGB PE=4 SV=1	0	3.675	3	2	7	2	490	55.9	8.41	11.77	2	0	0.917	1.144	1.163	0.912	0.915	0.988	1.213	0.945	1.013	1.257	0.914	1.436	1.395	1.01	1.029	100	100	100	91.7	114.4	116.3	91.2	91.5	98.8	121.3	94.5	101.3	125.7	91.4	143.6	139.5	101	102.9
FALSE	High	Master Protein	A0A4W2C734	Uncharacterized protein OS=Bos indicus x Bos taurus OX=30522 GN=F13B PE=4 SV=1	0	2.629	2	2	5	2	652	74	6.76	9.78	2	0			0.87			1.124			1.092			0.823			0.957			100			87			112.4			109.2			82.3			95.7
FALSE	High	Master Protein Candidate	F1MH27	Chitinase OS=Bos taurus OX=9913 GN=CHIA PE=3 SV=2	0	5.87	6	2	2	2	472	52	5.58	8.18	2	0		1.059			1.284			1.362			1.238			1.146			100			105.9			128.4			136.2			123.8			114.6
FALSE	High	None	A0A4W2FEK2	Uncharacterized protein OS=Bos indicus x Bos taurus OX=30522 PE=4 SV=1	0	24.255	10	6	16	2	792	90.6	7.36	50.15	6	0	1.098	1.071	1.161	1.059	0.983	0.905	0.943	1.059	0.845	0.944	1.015	0.849	0.949	0.943	0.964	100	100	100	109.8	107.1	116.1	105.9	98.3	90.5	94.3	105.9	84.5	94.4	101.5	84.9	94.9	94.3	96.4
FALSE	High	Master Protein	P00732	Carboxypeptidase B OS=Bos taurus OX=9913 GN=CPB1 PE=1 SV=2	0	3.17	4	2	3	2	417	47.3	6.42	6.35	2	0	0.984	1.109	1.011	1.143	1.012	1.077	0.996	1.134	1.147	0.847	1.215	0.875	1.094	1.002	0.938	100	100	100	98.4	110.9	101.1	114.3	101.2	107.7	99.6	113.4	114.7	84.7	121.5	87.5	109.4	100.2	93.8
FALSE	High	Master Protein	A0A3Q1M315	Uncharacterized protein OS=Bos taurus OX=9913 GN=LOC790886 PE=4 SV=1	0	8.921	8	3	6	2	394	45.3	7.44	17.47	3	0	0.683	0.877	0.717	0.737	1.062	0.591	0.518	0.875	0.947	0.61	0.905	0.533	0.637	0.63	0.681	100	100	100	68.3	87.7	71.7	73.7	106.2	59.1	51.8	87.5	94.7	61	90.5	53.3	63.7	63	68.1
FALSE	High	None	Q5J801	Endopin 2B OS=Bos taurus OX=9913 PE=2 SV=1	0	19.592	11	3	14	2	417	47	6.24	51.49	3	0	1.107	1.501	1.08	1.021	3.542	1.017	1.016	1.745	1.049	1.152	1.969	0.723	1.009	1.983	0.853	100	100	100	110.7	150.1	108	102.1	354.2	101.7	101.6	174.5	104.9	115.2	196.9	72.3	100.9	198.3	85.3
FALSE	High	Master Protein Candidate	A0A4W2DN30	Chitinase OS=Bos indicus x Bos taurus OX=30522 GN=CHIA PE=3 SV=1	0	5.87	6	2	2	2	472	52.1	5.58	8.18	2	0		1.059			1.284			1.362			1.238			1.146			100			105.9			128.4			136.2			123.8			114.6
FALSE	High	Master Protein	F1MLW8	Uncharacterized protein OS=Bos taurus OX=9913 GN=LOC100847119 PE=1 SV=2	0	7.284	11	2	6	2	233	24.6	5.91	17.28	2	0	0.727	0.988	1.092	0.993	1.418	1.006	1.063	1.058	1.193	0.925	0.944	0.956	0.988	1.233	1.063	100	100	100	72.7	98.8	109.2	99.3	141.8	100.6	106.3	105.8	119.3	92.5	94.4	95.6	98.8	123.3	106.3
FALSE	High	Master Protein Candidate	A0A3Q1M3L6	Uncharacterized protein OS=Bos taurus OX=9913 PE=1 SV=1	0	43.268	12	3	49	2	367	40.5	5.34	201.73	3	0	1.232	1.08	0.974	0.923	1	1.045	0.987	0.952	0.99	1.181	1.247	1.176	1.196	0.743	0.794	100	100	100	123.2	108	97.4	92.3	100	104.5	98.7	95.2	99	118.1	124.7	117.6	119.6	74.3	79.4
FALSE	High	None	F1MP21	Alpha-amylase OS=Bos taurus OX=9913 GN=LOC539383 PE=3 SV=3	0	5.573	4	2	4	2	511	57	7.12	14	2	0		0.985			1.16			0.983			1.118			1.183			100			98.5			116			98.3			111.8			118.3
FALSE	High	None	B2BX71	Zn-alpha-2-glycoprotein (Fragment) OS=Bos taurus OX=9913 PE=4 SV=1	0	3.966	23	2	6	2	97	10.7	6.02	11.62	2	0	0.886	0.937	0.974	0.932	1.059	1.065	0.966	0.981	0.908	0.987	0.851	1.112	0.868	0.878	1.048	100	100	100	88.6	93.7	97.4	93.2	105.9	106.5	96.6	98.1	90.8	98.7	85.1	111.2	86.8	87.8	104.8
FALSE	High	Master Protein Candidate	A0A4W2E308	Uncharacterized protein OS=Bos indicus x Bos taurus OX=30522 GN=F13B PE=4 SV=1	0	2.629	3	2	5	2	601	68.3	6.55	9.78	2	0			0.87			1.124			1.092			0.823			0.957			100			87			112.4			109.2			82.3			95.7
FALSE	High	None	Q3KUS7	C3/C5 convertase (Fragment) OS=Bos taurus OX=9913 GN=BF PE=4 SV=1	0	9.382	27	2	7	2	77	9.1	8.76	22.77	2	0	0.958	0.899	0.991	0.888	0.958	0.827	0.943	0.828	0.892	0.866	1.017	0.963	0.952	0.887	0.908	100	100	100	95.8	89.9	99.1	88.8	95.8	82.7	94.3	82.8	89.2	86.6	101.7	96.3	95.2	88.7	90.8
FALSE	High	None	A0A4W2IG89	Alpha-2-HS-glycoprotein OS=Bos indicus x Bos taurus OX=30522 GN=AHSG PE=4 SV=1	0	5.87	6	2	5	2	343	36.9	5.38	13.17	2	0	0.977	1.374	1.263	0.869	1.077	1.004	1.115	0.816	0.969	0.766	0.881	0.757	0.888	1.074	1.076	100	100	100	97.7	137.4	126.3	86.9	107.7	100.4	111.5	81.6	96.9	76.6	88.1	75.7	88.8	107.4	107.6
FALSE	High	None	A0A4W2IJJ1	Inhibitor of carbonic anhydrase-like OS=Bos indicus x Bos taurus OX=30522 GN=LOC113895050 PE=3 SV=1	0	7.312	5	3	6	2	622	69	7.88	7.87	3	0	0.693	1.01	0.938	1.104	0.764	1.139	0.529	1.138	0.717	1.041	0.966	0.88	0.871	1.032	0.907	100	100	100	69.3	101	93.8	110.4	76.4	113.9	52.9	113.8	71.7	104.1	96.6	88	87.1	103.2	90.7
FALSE	High	Master Protein Candidate	A0A3Q1MG04	Fibrinogen beta chain OS=Bos taurus OX=9913 GN=FGB PE=4 SV=1	0	3.675	3	2	7	2	504	57.4	8.12	11.77	2	0	0.917	1.144	1.163	0.912	0.915	0.988	1.213	0.945	1.013	1.257	0.914	1.436	1.395	1.01	1.029	100	100	100	91.7	114.4	116.3	91.2	91.5	98.8	121.3	94.5	101.3	125.7	91.4	143.6	139.5	101	102.9
FALSE	High	Master Protein	A0A3Q1LP66	Plasma serine protease inhibitor OS=Bos taurus OX=9913 GN=SERPINA5 PE=3 SV=1	0	5.979	7	2	3	2	369	41	9.32	8.9	2	0	1.079	0.898	0.786	1.038	0.828	0.999	0.983	1.018	0.918	0.891	1.196	0.935	1.062	0.9	0.984	100	100	100	107.9	89.8	78.6	103.8	82.8	99.9	98.3	101.8	91.8	89.1	119.6	93.5	106.2	90	98.4
FALSE	High	Master Protein Candidate	A0A4W2HAG4	Complement factor H OS=Bos indicus x Bos taurus OX=30522 GN=LOC113906361 PE=4 SV=1	0	91.432	21	17	52	2	1092	123.6	6.27	171.49	17	0	1.227		1.097	1.173		1.229	0.893		0.335	0.838		0.92	0.917		1.352	100		100	122.7		109.7	117.3		122.9	89.3		33.5	83.8		92	91.7		135.2
FALSE	High	Master Protein Candidate	A0A4W2F604	Complement factor H OS=Bos indicus x Bos taurus OX=30522 GN=LOC113906361 PE=4 SV=1	0	91.432	21	17	52	2	1095	123.9	6.29	171.49	17	0	1.227		1.097	1.173		1.229	0.893		0.335	0.838		0.92	0.917		1.352	100		100	122.7		109.7	117.3		122.9	89.3		33.5	83.8		92	91.7		135.2
FALSE	High	Master Protein Candidate	A0A4W2DY99	Glycosyl-phosphatidylinositol-specific phospholipase D OS=Bos indicus x Bos taurus OX=30522 GN=GPLD1 PE=3 SV=1	0	4.647	2	2	4	2	843	92.9	6.6	8.83	2	0	0.91	1.05	1.04	0.936	0.945	0.999	0.958	1.132	0.958	1.105	1.078	1.133	0.906	1.067	1.02	100	100	100	91	105	104	93.6	94.5	99.9	95.8	113.2	95.8	110.5	107.8	113.3	90.6	106.7	102
FALSE	High	Master Protein Candidate	A0A4W2II28	Fibrinogen beta chain OS=Bos indicus x Bos taurus OX=30522 GN=FGB PE=4 SV=1	0	3.675	3	2	7	2	495	56.4	8.22	11.77	2	0	0.917	1.144	1.163	0.912	0.915	0.988	1.213	0.945	1.013	1.257	0.914	1.436	1.395	1.01	1.029	100	100	100	91.7	114.4	116.3	91.2	91.5	98.8	121.3	94.5	101.3	125.7	91.4	143.6	139.5	101	102.9
FALSE	High	Master Protein Candidate	Q95M17	Acidic mammalian chitinase OS=Bos taurus OX=9913 GN=CHIA PE=1 SV=1	0	5.87	6	2	2	2	472	52.1	5.58	8.18	2	0		1.059			1.284			1.362			1.238			1.146			100			105.9			128.4			136.2			123.8			114.6
FALSE	High	Master Protein Candidate	A0A4W2GKA5	Coagulation factor X OS=Bos indicus x Bos taurus OX=30522 GN=F10 PE=4 SV=1	0	6.6	4	2	3	2	535	59.4	6.44	6.93	2	0	1.119	1.173	1.14	1.001	1.053	0.857	1.055	1.081	1.089	0.984	0.949	0.885	0.975	0.978	0.734	100	100	100	111.9	117.3	114	100.1	105.3	85.7	105.5	108.1	108.9	98.4	94.9	88.5	97.5	97.8	73.4
FALSE	High	Master Protein Candidate	F1MNM2	Glycosyl-phosphatidylinositol-specific phospholipase D OS=Bos taurus OX=9913 GN=GPLD1 PE=3 SV=2	0	4.647	2	2	4	2	852	93.5	6.52	8.83	2	0	0.91	1.05	1.04	0.936	0.945	0.999	0.958	1.132	0.958	1.105	1.078	1.133	0.906	1.067	1.02	100	100	100	91	105	104	93.6	94.5	99.9	95.8	113.2	95.8	110.5	107.8	113.3	90.6	106.7	102
FALSE	High	Master Protein Candidate	A0A3Q1M8B7	Vitamin K-dependent protein Z OS=Bos taurus OX=9913 GN=PROZ PE=4 SV=1	0	6.309	4	2	5	2	490	53.1	7.23	8.69	2	0	0.409	1.326	1.185	1.31	1.164	1.683	0.802	1.174	1.027	1.01	0.861	1.087	1.247	1.058	0.908	100	100	100	40.9	132.6	118.5	131	116.4	168.3	80.2	117.4	102.7	101	86.1	108.7	124.7	105.8	90.8
FALSE	High	Master Protein Candidate	A0A3Q1LS55	Alpha-1-acid glycoprotein OS=Bos taurus OX=9913 GN=ORM1 PE=3 SV=1	0	12.485	11	2	32	2	187	21.4	6.2	88.48	2	0	1.175	0.682	0.682	0.974	1.003	0.802	0.994	1.345	0.949	1.136	1.211	1.583	0.903	0.926	0.968	100	100	100	117.5	68.2	68.2	97.4	100.3	80.2	99.4	134.5	94.9	113.6	121.1	158.3	90.3	92.6	96.8
FALSE	High	Master Protein Candidate	A0A4W2H4X7	Pantetheinase OS=Bos indicus x Bos taurus OX=30522 GN=VNN1 PE=3 SV=1	0	8.082	6	2	2	2	505	56.2	5.49	7.74	2	0	1.269	0.691		0.723	1.079		0.823	0.927		0.623	0.925		0.84	0.942		100	100		126.9	69.1		72.3	107.9		82.3	92.7		62.3	92.5		84	94.2
FALSE	High	None	A0A4W2IFZ8	Extracellular matrix protein 1 OS=Bos indicus x Bos taurus OX=30522 GN=TARS2 PE=4 SV=1	0	5.514	5	2	5	2	417	46	6.57	12.51	2	0	1.073	1.077	1.03	1.021	1.056	1.038	1.293	1.085	1.024	1.042	1.046	1.035	0.972	1.074	1.023	100	100	100	107.3	107.7	103	102.1	105.6	103.8	129.3	108.5	102.4	104.2	104.6	103.5	97.2	107.4	102.3
Checked	Protein FDR Confidence: Combined	Master	Accession	Description	Exp. q-value: Combined	Sum PEP Score	Coverage [%]	# Peptides	# PSMs	# Unique Peptides	# AAs	MW [kDa]	calc. pI	Score Sequest HT: Sequest HT	# Peptides (by Search Engine): Sequest HT	# Razor Peptides	Abundance Ratio: (F1, 127) / (F1, 126)	Abundance Ratio: (F2, 127) / (F2, 126)	Abundance Ratio: (F3, 127) / (F3, 126)	Abundance Ratio: (F1, 128) / (F1, 126)	Abundance Ratio: (F2, 128) / (F2, 126)	Abundance Ratio: (F3, 128) / (F3, 126)	Abundance Ratio: (F1, 129) / (F1, 126)	Abundance Ratio: (F2, 129) / (F2, 126)	Abundance Ratio: (F3, 129) / (F3, 126)	Abundance Ratio: (F1, 130) / (F1, 126)	Abundance Ratio: (F2, 130) / (F2, 126)	Abundance Ratio: (F3, 130) / (F3, 126)	Abundance Ratio: (F1, 131) / (F1, 126)	Abundance Ratio: (F2, 131) / (F2, 126)	Abundance Ratio: (F3, 131) / (F3, 126)	Abundances (Grouped): F1, 126	Abundances (Grouped): F2, 126	Abundances (Grouped): F3, 126	Abundances (Grouped): F1, 127	Abundances (Grouped): F2, 127	Abundances (Grouped): F3, 127	Abundances (Grouped): F1, 128	Abundances (Grouped): F2, 128	Abundances (Grouped): F3, 128	Abundances (Grouped): F1, 129	Abundances (Grouped): F2, 129	Abundances (Grouped): F3, 129	Abundances (Grouped): F1, 130	Abundances (Grouped): F2, 130	Abundances (Grouped): F3, 130	Abundances (Grouped): F1, 131	Abundances (Grouped): F2, 131	Abundances (Grouped): F3, 131
FALSE	High	Master Protein	A0A3Q1LU84	Ig-like domain-containing protein OS=Bos taurus OX=9913 PE=4 SV=1	0	14.902	22	2	9	2	131	15	7.59	31.52	2	0	1.412	1.103	1.129	1.163	1.06	1.336	1.302	1.004	0.9	1.119	0.833	0.927	0.903	1.196	1.152	100	100	100	141.2	110.3	112.9	116.3	106	133.6	130.2	100.4	90	111.9	83.3	92.7	90.3	119.6	115.2
FALSE	High	None	B0JYQ0	ALB protein OS=Bos taurus OX=9913 GN=ALB PE=2 SV=1	0	215.628	54	35	637	2	607	69.2	6.33	1629.06	35	0	0.974	1.017	0.893	0.84	1.106	1.539	0.862	0.972	0.663	0.775	1.073	0.835	0.861	1.06	0.989	100	100	100	97.4	101.7	89.3	84	110.6	153.9	86.2	97.2	66.3	77.5	107.3	83.5	86.1	106	98.9
FALSE	High	Master Protein Candidate	A0A4W2EBE4	Protein Z, vitamin K dependent plasma glycoprotein OS=Bos indicus x Bos taurus OX=30522 GN=PROZ PE=4 SV=1	0	6.309	5	2	5	2	442	48	7.05	8.69	2	0	0.409	1.326	1.185	1.31	1.164	1.683	0.802	1.174	1.027	1.01	0.861	1.087	1.247	1.058	0.908	100	100	100	40.9	132.6	118.5	131	116.4	168.3	80.2	117.4	102.7	101	86.1	108.7	124.7	105.8	90.8
FALSE	High	Master Protein Candidate	A0A4W2GW93	Albumin OS=Bos indicus x Bos taurus OX=30522 GN=ALB PE=4 SV=1	0	224.223	52	36	641	2	655	73.9	6.49	1643.94	36	0	0.974	1.017	0.893	0.84	1.106	1.539	0.862	0.972	0.663	0.775	1.073	0.835	0.861	1.06	0.989	100	100	100	97.4	101.7	89.3	84	110.6	153.9	86.2	97.2	66.3	77.5	107.3	83.5	86.1	106	98.9
FALSE	High	Master Protein	P80109	Phosphatidylinositol-glycan-specific phospholipase D OS=Bos taurus OX=9913 GN=GPLD1 PE=1 SV=1	0	4.647	2	2	4	2	839	92.5	6.65	8.83	2	0	0.91	1.05	1.04	0.936	0.945	0.999	0.958	1.132	0.958	1.105	1.078	1.133	0.906	1.067	1.02	100	100	100	91	105	104	93.6	94.5	99.9	95.8	113.2	95.8	110.5	107.8	113.3	90.6	106.7	102
FALSE	High	None	A0A3Q1NEQ0	Uncharacterized protein OS=Bos taurus OX=9913 GN=LOC525947 PE=1 SV=1	0	8.305	5	3	6	2	703	77.7	7.21	10.55	3	0	0.939	1.01	1.028	1.235	0.764	1.104	0.852	1.138	0.788	1.105	0.966	0.954	0.845	1.032	0.963	100	100	100	93.9	101	102.8	123.5	76.4	110.4	85.2	113.8	78.8	110.5	96.6	95.4	84.5	103.2	96.3
FALSE	High	Master Protein Candidate	A0A4W2FH11	Glycosyl-phosphatidylinositol-specific phospholipase D OS=Bos indicus x Bos taurus OX=30522 GN=GPLD1 PE=3 SV=1	0	4.647	2	2	4	2	839	92.5	6.6	8.83	2	0	0.91	1.05	1.04	0.936	0.945	0.999	0.958	1.132	0.958	1.105	1.078	1.133	0.906	1.067	1.02	100	100	100	91	105	104	93.6	94.5	99.9	95.8	113.2	95.8	110.5	107.8	113.3	90.6	106.7	102
FALSE	High	Master Protein Candidate	A0A4W2CRL7	CN hydrolase domain-containing protein OS=Bos indicus x Bos taurus OX=30522 GN=VNN1 PE=3 SV=1	0	8.082	6	2	2	2	508	56.6	5.33	7.74	2	0	1.269	0.691		0.723	1.079		0.823	0.927		0.623	0.925		0.84	0.942		100	100		126.9	69.1		72.3	107.9		82.3	92.7		62.3	92.5		84	94.2
FALSE	High	Master Protein Candidate	A0A4W2F2K6	Ig-like domain-containing protein OS=Bos indicus x Bos taurus OX=30522 PE=4 SV=1	0	14.902	17	2	9	2	172	19.6	7.83	31.52	2	0	1.412	1.103	1.129	1.163	1.06	1.336	1.302	1.004	0.9	1.119	0.833	0.927	0.903	1.196	1.152	100	100	100	141.2	110.3	112.9	116.3	106	133.6	130.2	100.4	90	111.9	83.3	92.7	90.3	119.6	115.2
FALSE	High	Master Protein	A0A4W2IH26	Plasma retinol-binding protein OS=Bos indicus x Bos taurus OX=30522 GN=RBP4 PE=3 SV=1	0	11.338	10	2	5	2	253	29	7.59	15.1	2	0	1.248	0.771		1.082	0.988		0.832	0.789		0.915	0.912		1.039	1.012		100	100		124.8	77.1		108.2	98.8		83.2	78.9		91.5	91.2		103.9	101.2
FALSE	High	None	A2I7N3	Serpin A3-7 OS=Bos taurus OX=9913 GN=SERPINA3-7 PE=3 SV=1	0	19.592	11	3	14	2	417	46.9	6.34	51.49	3	0	1.107	1.501	1.08	1.021	3.542	1.017	1.016	1.745	1.049	1.152	1.969	0.723	1.009	1.983	0.853	100	100	100	110.7	150.1	108	102.1	354.2	101.7	101.6	174.5	104.9	115.2	196.9	72.3	100.9	198.3	85.3
FALSE	High	None	F6R7W8	Complement C8 gamma chain OS=Bos taurus OX=9913 GN=C8G PE=4 SV=1	0	16.556	6	2	9	2	442	46.7	10.95	27.24	2	0	0.973	1.256	1.063	1.15	1.011	0.866	1.12	1.049	1.023	1.034	1.039	1.011	1.049	1.135	1.072	100	100	100	97.3	125.6	106.3	115	101.1	86.6	112	104.9	102.3	103.4	103.9	101.1	104.9	113.5	107.2
FALSE	High	None	Q1PBC8	Monocyte differentiation antigen CD14 (Fragment) OS=Bos taurus OX=9913 PE=4 SV=1	0	5.059	9	2	3	2	372	39.8	5.59	8.21	2	0		1.168			0.93			0.993			1.403			7.533			100			116.8			93			99.3			140.3			753.3
FALSE	High	Master Protein Candidate	P18902	Retinol-binding protein 4 OS=Bos taurus OX=9913 GN=RBP4 PE=1 SV=1	0	11.338	14	2	5	2	183	21.1	5.68	15.1	2	0	1.248	0.771		1.082	0.988		0.832	0.789		0.915	0.912		1.039	1.012		100	100		124.8	77.1		108.2	98.8		83.2	78.9		91.5	91.2		103.9	101.2
FALSE	High	Master Protein	A0A3B0J3V0	Adiponectin D OS=Bos taurus OX=9913 GN=ADID PE=4 SV=1	0	3.91	8	2	4	2	240	26.1	5.74	10.96	2	0	0.682	1.556	1.581	0.55	0.952	0.579	1.002	0.593	0.898	1.168	0.728	1.239	0.744	1.119	1.064	100	100	100	68.2	155.6	158.1	55	95.2	57.9	100.2	59.3	89.8	116.8	72.8	123.9	74.4	111.9	106.4
FALSE	High	Master Protein Candidate	A0A4W2C724	Uncharacterized protein OS=Bos indicus x Bos taurus OX=30522 GN=F13B PE=4 SV=1	0	2.629	3	2	5	2	599	68	6.73	9.78	2	0			0.87			1.124			1.092			0.823			0.957			100			87			112.4			109.2			82.3			95.7
FALSE	High	None	Q6T181	Sex hormone-binding globulin (Fragment) OS=Bos taurus OX=9913 GN=SHBG PE=4 SV=1	0	12.473	45	2	4	2	99	10.3	8.22	15.85	2	0	0.625	1.165	0.823	0.74	1.575	0.87	0.694	0.806	1.299	0.531	1.179	1.26	0.73	1.236	0.939	100	100	100	62.5	116.5	82.3	74	157.5	87	69.4	80.6	129.9	53.1	117.9	126	73	123.6	93.9
FALSE	High	Master Protein Candidate	Q2KII3	Hepatitis A virus cellular receptor 1 N-terminal domain containing protein OS=Bos taurus OX=9913 GN=MGC137099 PE=2 SV=1	0	14.902	22	2	9	2	131	14.9	6.1	31.52	2	0	1.412	1.103	1.129	1.163	1.06	1.336	1.302	1.004	0.9	1.119	0.833	0.927	0.903	1.196	1.152	100	100	100	141.2	110.3	112.9	116.3	106	133.6	130.2	100.4	90	111.9	83.3	92.7	90.3	119.6	115.2
FALSE	High	Master Protein Candidate	A0A4W2INJ1	Pantetheinase OS=Bos indicus x Bos taurus OX=30522 GN=VNN1 PE=3 SV=1	0	8.082	6	2	2	2	510	56.9	5.57	7.74	2	0	1.269	0.691		0.723	1.079		0.823	0.927		0.623	0.925		0.84	0.942		100	100		126.9	69.1		72.3	107.9		82.3	92.7		62.3	92.5		84	94.2
FALSE	High	None	A0A4W2I777	Alpha-2-HS-glycoprotein OS=Bos indicus x Bos taurus OX=30522 GN=AHSG PE=4 SV=1	0	5.87	5	2	5	2	366	39.3	5.63	13.17	2	0	0.977	1.374	1.263	0.869	1.077	1.004	1.115	0.816	0.969	0.766	0.881	0.757	0.888	1.074	1.076	100	100	100	97.7	137.4	126.3	86.9	107.7	100.4	111.5	81.6	96.9	76.6	88.1	75.7	88.8	107.4	107.6
FALSE	High	None	A0A3Q1MSP1	Complement C8 gamma chain OS=Bos taurus OX=9913 GN=C8G PE=4 SV=1	0	7.202	8	2	3	2	287	30	11.39	9.47	2	0	1.057		0.94	0.962		0.952	1.022		0.889	0.849		0.796	1.094		0.927	100		100	105.7		94	96.2		95.2	102.2		88.9	84.9		79.6	109.4		92.7
FALSE	High	Master Protein	A0A4W2GRZ0	Protein HP-25 homolog 2 OS=Bos indicus x Bos taurus OX=30522 GN=LOC113892681 PE=4 SV=1	0	18.429	15	2	15	2	215	22.9	5.33	57.7	2	0	0.911	0.906	1.02	1.04	0.989	0.963	1.026	0.916	1.003	1.05	0.922	0.979	1.133	0.896	1.09	100	100	100	91.1	90.6	102	104	98.9	96.3	102.6	91.6	100.3	105	92.2	97.9	113.3	89.6	109
FALSE	High	Master Protein Candidate	A0A3Q1MRW0	Plasma serine protease inhibitor OS=Bos taurus OX=9913 GN=SERPINA5 PE=3 SV=1	0	5.979	7	2	3	2	333	37.1	9.14	8.9	2	0	1.079	0.898	0.786	1.038	0.828	0.999	0.983	1.018	0.918	0.891	1.196	0.935	1.062	0.9	0.984	100	100	100	107.9	89.8	78.6	103.8	82.8	99.9	98.3	101.8	91.8	89.1	119.6	93.5	106.2	90	98.4
FALSE	High	Master Protein Candidate	A0A4W2FI77	Glycosyl-phosphatidylinositol-specific phospholipase D OS=Bos indicus x Bos taurus OX=30522 GN=GPLD1 PE=3 SV=1	0	4.647	2	2	4	2	843	93	6.6	8.83	2	0	0.91	1.05	1.04	0.936	0.945	0.999	0.958	1.132	0.958	1.105	1.078	1.133	0.906	1.067	1.02	100	100	100	91	105	104	93.6	94.5	99.9	95.8	113.2	95.8	110.5	107.8	113.3	90.6	106.7	102
FALSE	High	Master Protein Candidate	A0A4W2DWS4	Uncharacterized protein OS=Bos indicus x Bos taurus OX=30522 GN=F13B PE=4 SV=1	0	2.629	2	2	5	2	661	75.1	6.76	9.78	2	0			0.87			1.124			1.092			0.823			0.957			100			87			112.4			109.2			82.3			95.7
FALSE	High	Master Protein Candidate	A0A4W2HTA8	Chitinase OS=Bos indicus x Bos taurus OX=30522 GN=CHIA PE=3 SV=1	0	5.87	7	2	2	2	362	39.9	5.29	8.18	2	0		1.059			1.284			1.362			1.238			1.146			100			105.9			128.4			136.2			123.8			114.6
FALSE	High	None	E1BFN5	Uncharacterized protein OS=Bos taurus OX=9913 GN=LOC100336868 PE=4 SV=3	0	35.047	12	8	19	2	807	92.2	7.68	64.84	8	0	1.103	1.038	1.041	1.035	1.021	0.929	0.94	1.125	0.921	0.978	1.064	0.829	0.942	0.91	0.886	100	100	100	110.3	103.8	104.1	103.5	102.1	92.9	94	112.5	92.1	97.8	106.4	82.9	94.2	91	88.6
FALSE	High	Master Protein Candidate	G1K1X9	Vitamin K-dependent protein Z OS=Bos taurus OX=9913 GN=PROZ PE=4 SV=2	0	6.309	5	2	5	2	442	48.1	6.95	8.69	2	0	0.409	1.326	1.185	1.31	1.164	1.683	0.802	1.174	1.027	1.01	0.861	1.087	1.247	1.058	0.908	100	100	100	40.9	132.6	118.5	131	116.4	168.3	80.2	117.4	102.7	101	86.1	108.7	124.7	105.8	90.8
FALSE	High	Master Protein Candidate	A0A3Q1LW12	Glycosyl-phosphatidylinositol-specific phospholipase D OS=Bos taurus OX=9913 GN=GPLD1 PE=3 SV=1	0	4.647	2	2	4	2	843	92.9	6.47	8.83	2	0	0.91	1.05	1.04	0.936	0.945	0.999	0.958	1.132	0.958	1.105	1.078	1.133	0.906	1.067	1.02	100	100	100	91	105	104	93.6	94.5	99.9	95.8	113.2	95.8	110.5	107.8	113.3	90.6	106.7	102
FALSE	High	None	Q1JPD0	Complement component 8, alpha polypeptide (Fragment) OS=Bos taurus OX=9913 GN=C8A PE=2 SV=1	0	10.645	10	2	6	2	288	32.6	5.31	24.24	2	0	0.998	1.015	0.933	0.984	1.381	0.74	0.962	1.067	1.095	0.892	1.076	0.885	1.035	0.908	0.789	100	100	100	99.8	101.5	93.3	98.4	138.1	74	96.2	106.7	109.5	89.2	107.6	88.5	103.5	90.8	78.9
FALSE	High	None	A0A4W2DKE0	Transferrin OS=Bos indicus x Bos taurus OX=30522 GN=TF PE=3 SV=1	0	110.469	22	14	125	2	638	70.7	7.05	479.49	14	0	1.173	0.981	1.004	1.014	0.892	0.972	0.957	1.012	0.922	0.828	0.874	0.824	0.856	1.036	1.046	100	100	100	117.3	98.1	100.4	101.4	89.2	97.2	95.7	101.2	92.2	82.8	87.4	82.4	85.6	103.6	104.6
FALSE	High	Master Protein Candidate	Q58CQ9	Pantetheinase OS=Bos taurus OX=9913 GN=VNN1 PE=1 SV=1	0	8.082	6	2	2	2	510	56.9	5.57	7.74	2	0	1.269	0.691		0.723	1.079		0.823	0.927		0.623	0.925		0.84	0.942		100	100		126.9	69.1		72.3	107.9		82.3	92.7		62.3	92.5		84	94.2
FALSE	High	Master Protein Candidate	A0A452DHZ3	Plasma serine protease inhibitor OS=Bos taurus OX=9913 GN=SERPINA5 PE=3 SV=1	0	5.979	6	2	3	2	389	43.5	9.35	8.9	2	0	1.079	0.898	0.786	1.038	0.828	0.999	0.983	1.018	0.918	0.891	1.196	0.935	1.062	0.9	0.984	100	100	100	107.9	89.8	78.6	103.8	82.8	99.9	98.3	101.8	91.8	89.1	119.6	93.5	106.2	90	98.4
FALSE	High	None	A0A4W2GR91	Alpha-2-HS-glycoprotein OS=Bos indicus x Bos taurus OX=30522 GN=AHSG PE=4 SV=1	0	5.87	5	2	5	2	371	39.7	5.41	13.17	2	0	0.977	1.374	1.263	0.869	1.077	1.004	1.115	0.816	0.969	0.766	0.881	0.757	0.888	1.074	1.076	100	100	100	97.7	137.4	126.3	86.9	107.7	100.4	111.5	81.6	96.9	76.6	88.1	75.7	88.8	107.4	107.6
Checked	Protein FDR Confidence: Combined	Master	Accession	Description	Exp. q-value: Combined	Sum PEP Score	Coverage [%]	# Peptides	# PSMs	# Unique Peptides	# AAs	MW [kDa]	calc. pI	Score Sequest HT: Sequest HT	# Peptides (by Search Engine): Sequest HT	# Razor Peptides	Abundance Ratio: (F1, 127) / (F1, 126)	Abundance Ratio: (F2, 127) / (F2, 126)	Abundance Ratio: (F3, 127) / (F3, 126)	Abundance Ratio: (F1, 128) / (F1, 126)	Abundance Ratio: (F2, 128) / (F2, 126)	Abundance Ratio: (F3, 128) / (F3, 126)	Abundance Ratio: (F1, 129) / (F1, 126)	Abundance Ratio: (F2, 129) / (F2, 126)	Abundance Ratio: (F3, 129) / (F3, 126)	Abundance Ratio: (F1, 130) / (F1, 126)	Abundance Ratio: (F2, 130) / (F2, 126)	Abundance Ratio: (F3, 130) / (F3, 126)	Abundance Ratio: (F1, 131) / (F1, 126)	Abundance Ratio: (F2, 131) / (F2, 126)	Abundance Ratio: (F3, 131) / (F3, 126)	Abundances (Grouped): F1, 126	Abundances (Grouped): F2, 126	Abundances (Grouped): F3, 126	Abundances (Grouped): F1, 127	Abundances (Grouped): F2, 127	Abundances (Grouped): F3, 127	Abundances (Grouped): F1, 128	Abundances (Grouped): F2, 128	Abundances (Grouped): F3, 128	Abundances (Grouped): F1, 129	Abundances (Grouped): F2, 129	Abundances (Grouped): F3, 129	Abundances (Grouped): F1, 130	Abundances (Grouped): F2, 130	Abundances (Grouped): F3, 130	Abundances (Grouped): F1, 131	Abundances (Grouped): F2, 131	Abundances (Grouped): F3, 131
FALSE	High	None	A0A4W2FH10	Alpha-1-microglobulin OS=Bos indicus x Bos taurus OX=30522 GN=AMBP PE=3 SV=1	0	16.404	7	2	11	2	352	39.1	8.34	34.96	2	0	1.163	0.932	0.867	1.041	1.059	0.966	1.018	1.02	0.938	0.969	0.946	0.824	1.024	1.015	0.927	100	100	100	116.3	93.2	86.7	104.1	105.9	96.6	101.8	102	93.8	96.9	94.6	82.4	102.4	101.5	92.7
FALSE	High	Master Protein Candidate	A0A4W2G3H1	Chitinase OS=Bos indicus x Bos taurus OX=30522 GN=CHIA PE=3 SV=1	0	5.87	6	2	2	2	432	47.5	5.85	8.18	2	0		1.059			1.284			1.362			1.238			1.146			100			105.9			128.4			136.2			123.8			114.6
FALSE	High	Master Protein Candidate	G1K122	Retinol-binding protein OS=Bos taurus OX=9913 GN=RBP4 PE=3 SV=1	0	11.338	13	2	5	2	201	23	5.69	15.1	2	0	1.248	0.771		1.082	0.988		0.832	0.789		0.915	0.912		1.039	1.012		100	100		124.8	77.1		108.2	98.8		83.2	78.9		91.5	91.2		103.9	101.2
FALSE	High	Master Protein Candidate	A0A4W2D3B1	Chitinase OS=Bos indicus x Bos taurus OX=30522 GN=CHIA PE=3 SV=1	0	5.87	6	2	2	2	427	47.1	6.05	8.18	2	0		1.059			1.284			1.362			1.238			1.146			100			105.9			128.4			136.2			123.8			114.6
FALSE	High	Master Protein	A0A4W2F628	Complement factor H OS=Bos indicus x Bos taurus OX=30522 GN=LOC113906361 PE=4 SV=1	0	91.432	21	17	52	2	1078	122	6.2	171.49	17	0	1.227		1.097	1.173		1.229	0.893		0.335	0.838		0.92	0.917		1.352	100		100	122.7		109.7	117.3		122.9	89.3		33.5	83.8		92	91.7		135.2
FALSE	High	None	A0A4W2BPE5	SERPIN domain-containing protein OS=Bos indicus x Bos taurus OX=30522 GN=LOC113879933 PE=3 SV=1	0	19.592	10	3	14	2	458	51.3	6.83	51.49	3	0	1.107	1.501	1.08	1.021	3.542	1.017	1.016	1.745	1.049	1.152	1.969	0.723	1.009	1.983	0.853	100	100	100	110.7	150.1	108	102.1	354.2	101.7	101.6	174.5	104.9	115.2	196.9	72.3	100.9	198.3	85.3
FALSE	High	None	A0A4W2E4Y6	Uncharacterized protein OS=Bos indicus x Bos taurus OX=30522 PE=4 SV=1	0	5.402	5	2	5	2	329	36.9	7.47	14.16	2	0	0.921	1.013	1.008	1.015	1.215	0.893	1.068	1.004	0.908	1.072	0.965	0.959	1.006	1.003	1.002	100	100	100	92.1	101.3	100.8	101.5	121.5	89.3	106.8	100.4	90.8	107.2	96.5	95.9	100.6	100.3	100.2
[truncated: 2 more columns]
